# Supplementary material for: Comparative physiological and transcriptomic analyses provide integrated insight into osmotic, cold, and salt stress tolerance mechanisms in banana
Source: Sci Rep. 2017 Feb 22;7:43007. doi: 10.1038/srep43007 (PMC5320444; doi:10.1038/srep43007)
Supplement: Supplementary Dataset 1 [file srep43007-s2.xlsx]

## Sheet: Table S1
Supplemental Table S1. Row data generated from the transcriptomes
Sample name	Tissue	Genome type	Read type	Read length	Raw reads count	Clean reads count	Maped reads using A as ref.	Maped reads ratio using A as ref.
BX_Control_1	Leaf	AAA	PE90	90	69890894	48508936	33161365	0.6836
BX_Control_2	Leaf	AAA	PE90	90	69098760	48590128	33624948	0.692
BX_Cold_1	Leaf	AAA	PE90	90	84895616	48339292	29307827	0.6063
BX_Cold_2	Leaf	AAA	PE90	90	79388648	48814976	29261597	0.5994
BX_Osmotic_1	Leaf	AAA	PE90	90	93215814	46765320	33196298	0.7098
BX_Osmotic_2	Leaf	AAA	PE90	90	94238344	47183620	32858487	0.6964
BX_Salt_1	Leaf	AAA	PE90	90	82079320	49034828	33971298	0.6928
BX_Salt_2	Leaf	AAA	PE90	90	96056698	47027670	32431130	0.6896
FJ_Control_1	Leaf	ABB	PE90	90	69956830	46658526	30386961	0.6513
FJ_Control_2	Leaf	ABB	PE90	90	62709112	47088202	30395881	0.6455
FJ_Cold_1	Leaf	ABB	PE90	90	93941890	46898394	25155446	0.5364
FJ_Cold_2	Leaf	ABB	PE90	90	90911104	48888206	26571145	0.5435
FJ_Osmotic_1	Leaf	ABB	PE90	90	87815540	47166540	29626349	0.6281
FJ_Osmotic_2	Leaf	ABB	PE90	90	81555556	46621422	30195931	0.6477
FJ_Salt_1	Leaf	ABB	PE90	90	87699012	46884842	29901722	0.6378
FJ_Salt_2	Leaf	ABB	PE90	90	90638844	47094176	29878754	0.6344

## Sheet: Table S2
Supplemental Table S2. Primers used for qRT-PCR analyses
Gene ID	Upstream primer	Downstream primer
GSMUA_Achr6T25380_001	CGCTGGTGTTCTACTCTG	TGTTGTTCGTCTTCTTGGT
GSMUA_Achr6T18720_001	CGACAAGACCAACTGGAT	TGTAGATACGGCATAGAACC
GSMUA_Achr6T32330_001	TCGTCGTCCATTACCTCT	CCAGTCGTCCAGTCTTAG
GSMUA_Achr7T05900_001	CTCCGCCTGTCTCAACTT	AACTCCTCCGCCATACTG
GSMUA_Achr7T18080_001	TGCTGGTCTCCTACATCC	GCTTCTCCTCTTGCTCTG
GSMUA_Achr4T22870_001	GCCTGCTGCTCTTCTATG	CGTAGTTCTCGGTGATGG
GSMUA_Achr6T31180_001	TTGCTTCTGCTTCCACTTA	TGTTCCTGTTCACCATACC
GSMUA_Achr6T30550_001	GCCGACCAACAATACAAG	AGCCTATCCGAAGACAGA
GSMUA_Achr3T07000_001	CAGCAGCAGCAAGAATAAC	GAAGTGTCGGTGAATGGAT
GSMUA_Achr11T18790_001	GTTCACATATCTCAGGATTGC	CTCGTCGTCATCGTCATC
GSMUA_Achr5T12610_001	GTGAAGATGAGGCAAGGTA	TCCGTCCAAGAGTGTATTC
GSMUA_Achr4T19660_001	CCAACAAGAAGTCCAGGAT	ATGTCGTCGTAAGCCATC
GSMUA_Achr1T25010_001	ACAGGTTCTCTTCCATTCG	GGTCTTCTTCATCGTCACT
GSMUA_Achr3T32370_001	AACTGGCATTACTCAACACT	TGGAAGACACAGAGGACAT
GSMUA_Achr6T25760_001	AGCAGACGGCAGAAGATA	GAAGATGGAGAAGCAGAAGA
GSMUA_AchrUn_randomT22550_001	CTTGCGGTGAGCCAGTTA	GGTCTTGCGTTGTCCTTATC
MaUBQ2	GGCACCACAAACAACACAGG	AGACGAGCAAGGCTTCCATT
MaActin	CGAGGCTCAATCAAAGA	ACCAGCAAGGTCCAAAC

## Sheet: Table S3
Supplemental Table S3. Differentially expressed genes (fold change≥2; P-value≤0.001) of BX and FJ in response to osmotic stress.
Gene ID	BX	FJ	BX_Osmotic_fc	FJ_Osmotic_fc	BX_Osmotic_Pvalue	FJ_Osmotic_Pvalue	Symbol	Functions
GSMUA_Achr10T00140_001	Significant	Significant	3.77645	3.01182	5.95e-140	1.57e-51	HGO	HGD_ARATH Homogentisate 1,2-dioxygenase OS=Arabidopsis thaliana GN=HGO PE=2 SV=2
GSMUA_Achr10T00150_001	Significant	Significant	2.96592	3.05952	1.41e-276	6.45e-158	HGO	HGD_ORYSJ Homogentisate 1,2-dioxygenase OS=Oryza sativa subsp. japonica GN=HGO PE=2 SV=1
GSMUA_Achr10T00180_001	Significant	Non-significant	2.18247	1.30728	0	1.75e-48	NA	NA
GSMUA_Achr10T00370_001	Significant	Significant	0.265458	0.482226	0	0	CRD1	CRD1_EUPES Magnesium-protoporphyrin IX monomethyl ester [oxidative] cyclase, chloroplastic OS=Euphorbia esula GN=CRD1 PE=3 SV=1
GSMUA_Achr10T00400_001	Significant	Significant	0.172774	0.402995	5.5e-143	1.61e-49	YOL092W	YO092_YEAST Uncharacterized membrane protein YOL092W OS=Saccharomyces cerevisiae (strain ATCC 204508 / S288c) GN=YOL092W PE=1 SV=1
GSMUA_Achr10T00440_001	Significant	Non-significant	2.0124	1.29831	0	4.6e-40	Hnrnpab	ROAA_MOUSE Heterogeneous nuclear ribonucleoprotein A/B OS=Mus musculus GN=Hnrnpab PE=1 SV=1
GSMUA_Achr10T00490_001	Significant	Significant	0.21581	0.477633	0	0	At1g07440	TRNH1_ARATH Tropinone reductase homolog At1g07440 OS=Arabidopsis thaliana GN=At1g07440 PE=1 SV=1
GSMUA_Achr10T00500_001	Significant	Non-significant	0.45085	0.730516	5.29e-35	4.95e-11	UPP	UPP_TOBAC Uracil phosphoribosyltransferase OS=Nicotiana tabacum GN=UPP PE=2 SV=1
GSMUA_Achr10T00530_001	Significant	Non-significant	2.52446	1.83934	1.51e-54	9.63e-23	P5CS	P5CS_ORYSJ Delta-1-pyrroline-5-carboxylate synthase OS=Oryza sativa subsp. japonica GN=P5CS PE=2 SV=2
GSMUA_Achr10T00540_001	Significant	Non-significant	2.9906	1.75576	8.62e-179	8.24e-34	P5CS	P5CS_ORYSJ Delta-1-pyrroline-5-carboxylate synthase OS=Oryza sativa subsp. japonica GN=P5CS PE=2 SV=2
GSMUA_Achr10T00650_001	Significant	Significant	0.207778	0.330779	0	0	Os03g0267300	F16P1_ORYSJ Fructose-1,6-bisphosphatase, chloroplastic OS=Oryza sativa subsp. japonica GN=Os03g0267300 PE=2 SV=1
GSMUA_Achr10T00670_001	Significant	Non-significant	3.63725	1.92085	2.57e-131	3.18e-26	mcfQ	PM34_DICDI Mitochondrial substrate carrier family protein Q OS=Dictyostelium discoideum GN=mcfQ PE=2 SV=1
GSMUA_Achr10T00680_001	Non-significant	Significant	0.677652	6.1696	3.05e-40	4.14e-261	HSPRO2	HSPR2_ARATH Nematode resistance protein-like HSPRO2 OS=Arabidopsis thaliana GN=HSPRO2 PE=1 SV=1
GSMUA_Achr10T00700_001	Significant	Non-significant	2.86991	1.66234	4.6e-17	0.0026317	NA	NA
GSMUA_Achr10T00840_001	Significant	Non-significant	5.17731	1.87801	0	2.02e-209	SPAC24B11.05	YAI5_SCHPO Uncharacterized protein C24B11.05 OS=Schizosaccharomyces pombe (strain 972 / ATCC 24843) GN=SPAC24B11.05 PE=2 SV=1
GSMUA_Achr10T00890_001	Significant	Significant	8.5856	4.09732	0	1.45e-83	GLC1	E13B_WHEAT Glucan endo-1,3-beta-glucosidase OS=Triticum aestivum GN=GLC1 PE=2 SV=1
GSMUA_Achr10T00900_001	Significant	Significant	0.390043	0.47734	0	0	HSP70	HSP7C_PETHY Heat shock cognate 70 kDa protein OS=Petunia hybrida GN=HSP70 PE=2 SV=1
GSMUA_Achr10T00910_001	Significant	Significant	0.161264	0.261698	2.64e-165	7.17e-108	CRRSP55	CRR55_ARATH Cysteine-rich repeat secretory protein 55 OS=Arabidopsis thaliana GN=CRRSP55 PE=2 SV=1
GSMUA_Achr10T00920_001	Significant	Non-significant	2.41313	1.77873	0	8.34e-78	NA	NA
GSMUA_Achr10T01120_001	Non-significant	Significant	1.72982	6.91685	2.12e-28	0	UBC10	UBC10_ARATH Ubiquitin-conjugating enzyme E2 10 OS=Arabidopsis thaliana GN=UBC10 PE=1 SV=1
GSMUA_Achr10T01140_001	Non-significant	Significant	1.79013	2.15313	1.14e-88	6.38e-175	NA	NA
GSMUA_Achr10T01250_001	Significant	Significant	29.9341	49.3342	0	0	GN1	GUB_NICPL Lichenase OS=Nicotiana plumbaginifolia GN=GN1 PE=2 SV=3
GSMUA_Achr10T01260_001	Significant	Non-significant	2.07167	1.38915	1.37e-255	4.91e-41	NA	NA
GSMUA_Achr10T01380_001	Significant	Significant	3.03889	2.89644	2.41e-188	7.43e-72	At5g18840	EDL16_ARATH Sugar transporter ERD6-like 16 OS=Arabidopsis thaliana GN=At5g18840 PE=2 SV=2
GSMUA_Achr10T01400_001	Non-significant	Significant	0.628731	0.159414	3.33e-53	0	CLA1	DXS_ORYSJ Probable 1-deoxy-D-xylulose-5-phosphate synthase, chloroplastic OS=Oryza sativa subsp. japonica GN=CLA1 PE=2 SV=2
GSMUA_Achr10T01410_001	Significant	Significant	11.3739	3.58602	4.97e-242	6e-53	NA	NA
GSMUA_Achr10T01460_001	Significant	Non-significant	0.436588	1.72509	8.68e-54	8.27e-25	NA	NA
GSMUA_Achr10T01470_001	Significant	Significant	0.442816	4.15171	9.75e-07	1.72e-22	NA	NA
GSMUA_Achr10T01480_001	Non-significant	Significant	0.794441	2.34834	0.0471122	4.88e-101	NA	NA
GSMUA_Achr10T01540_001	Non-significant	Significant	1.08311	3.99947	0.482256	7.84e-39	NA	NA
GSMUA_Achr10T01780_001	Significant	Non-significant	0.490927	1.15186	2.24e-43	0.00688354	FER	FERON_ARATH Receptor-like protein kinase FERONIA OS=Arabidopsis thaliana GN=FER PE=1 SV=1
GSMUA_Achr10T01830_001	Significant	Non-significant	3.21622	1.86314	0	0	Psapl1	SAPL1_MOUSE Proactivator polypeptide-like 1 OS=Mus musculus GN=Psapl1 PE=1 SV=2
GSMUA_Achr10T01850_001	Significant	Non-significant	2.74218	1.77452	2.68e-79	3.6e-44	SNRPB2	RU2B_HUMAN U2 small nuclear ribonucleoprotein B'' OS=Homo sapiens GN=SNRPB2 PE=1 SV=1
GSMUA_Achr10T02080_001	Non-significant	Significant	1.47171	2.01154	9.22e-22	1.86e-45	Os01g0295700	P2C02_ORYSJ Probable protein phosphatase 2C 2 OS=Oryza sativa subsp. japonica GN=Os01g0295700 PE=2 SV=1
GSMUA_Achr10T02250_001	Significant	Non-significant	2.07264	1.10204	7.35e-124	0.009428	NA	NA
GSMUA_Achr10T02410_001	Significant	Significant	0.311327	0.451741	0	0	TIC62	TIC62_PEA Protein TIC 62, chloroplastic OS=Pisum sativum GN=TIC62 PE=1 SV=2
GSMUA_Achr10T02420_001	Significant	Significant	29.0888	8.69447	0	1.78e-165	ARR1	ARR1_ARATH Two-component response regulator ARR1 OS=Arabidopsis thaliana GN=ARR1 PE=1 SV=2
GSMUA_Achr10T02460_001	Non-significant	Significant	1.90666	2.99519	1.94e-26	4.55e-80	NA	NA
GSMUA_Achr10T02480_001	Significant	Non-significant	2.06659	1.07498	0	2.5e-06	RPL36C	RL363_ARATH 60S ribosomal protein L36-3 OS=Arabidopsis thaliana GN=RPL36C PE=2 SV=1
GSMUA_Achr10T02570_001	Significant	Non-significant	2.54909	1.411	9.98e-279	1.44e-31	ADF4	ADF4_ARATH Actin-depolymerizing factor 4 OS=Arabidopsis thaliana GN=ADF4 PE=2 SV=2
GSMUA_Achr10T02740_001	Significant	Non-significant	2.21333	1.53933	2.49e-88	2.8e-17	NA	NA
GSMUA_Achr10T02830_001	Significant	Non-significant	2.99588	1.92266	0	3.01e-63	Tbc1d5	TBCD5_MOUSE TBC1 domain family member 5 OS=Mus musculus GN=Tbc1d5 PE=1 SV=2
GSMUA_Achr10T02890_001	Non-significant	Significant	0.500673	0.438966	1.12e-05	1.48e-18	NA	NA
GSMUA_Achr10T02930_001	Significant	Non-significant	0.361312	0.649975	8.91e-135	4.09e-21	NA	NA
GSMUA_Achr10T03030_001	Non-significant	Significant	1.38795	0.46954	2.86e-11	4.12e-43	DOF2.1	DOF21_ARATH Dof zinc finger protein DOF2.1 OS=Arabidopsis thaliana GN=DOF2.1 PE=2 SV=2
GSMUA_Achr10T03200_001	Significant	Non-significant	0.441517	0.580891	4.91e-94	7.03e-70	GSTZ5	IN21B_ORYSJ Protein IN2-1 homolog B OS=Oryza sativa subsp. japonica GN=GSTZ5 PE=2 SV=1
GSMUA_Achr10T03230_001	Non-significant	Significant	1.40645	2.49089	2.05e-33	3.48e-157	AP2	AP2_ARATH Floral homeotic protein APETALA 2 OS=Arabidopsis thaliana GN=AP2 PE=1 SV=1
GSMUA_Achr10T03370_001	Significant	Non-significant	2.01618	1.14256	1.4e-140	0.000181446	lsm7	LSM7_DICDI Probable U6 snRNA-associated Sm-like protein LSm7 OS=Dictyostelium discoideum GN=lsm7 PE=3 SV=1
GSMUA_Achr10T03550_001	Non-significant	Significant	1.66727	2.06883	1.48e-144	0	TIG	TIG_ARATH Trigger factor-like protein TIG OS=Arabidopsis thaliana GN=TIG PE=2 SV=1
GSMUA_Achr10T03590_001	Significant	Non-significant	2.41861	1.35198	2.68e-60	8.93e-06	TIM9	TIM9_ORYSJ Mitochondrial import inner membrane translocase subunit Tim9 OS=Oryza sativa subsp. japonica GN=TIM9 PE=3 SV=2
GSMUA_Achr10T03700_001	Significant	Significant	6.67855	7.26781	1.75e-111	9.74e-88	ZAT11	ZAT11_ARATH Zinc finger protein ZAT11 OS=Arabidopsis thaliana GN=ZAT11 PE=2 SV=1
GSMUA_Achr10T03800_001	Significant	Significant	2.41774	2.46203	1.2e-305	2.26e-157	RBOHH	RBOHH_ARATH Putative respiratory burst oxidase homolog protein H OS=Arabidopsis thaliana GN=RBOHH PE=3 SV=1
GSMUA_Achr10T03840_001	Non-significant	Significant	1.51716	2.01739	3.68e-28	6.43e-110	nusG	NUSG_THET8 Transcription antitermination protein nusG OS=Thermus thermophilus (strain HB8 / ATCC 27634 / DSM 579) GN=nusG PE=1 SV=1
GSMUA_Achr10T04280_001	Significant	Non-significant	2.30827	0.965751	1.15e-27	0.650736	NA	NA
GSMUA_Achr10T04310_001	Significant	Non-significant	0.166821	0.854292	2.23e-229	0.00022509	GDI1	GDIA_CANFA Rab GDP dissociation inhibitor alpha OS=Canis familiaris GN=GDI1 PE=2 SV=1
GSMUA_Achr10T04570_001	Non-significant	Significant	1.37955	4.43026	1.3e-53	0	NAC002	NAC2_ARATH NAC domain-containing protein 2 OS=Arabidopsis thaliana GN=NAC002 PE=2 SV=2
GSMUA_Achr10T04720_001	Non-significant	Significant	0.803464	2.54591	0.0022967	7.94e-30	NAC090	NAC90_ARATH NAC domain-containing protein 90 OS=Arabidopsis thaliana GN=NAC090 PE=2 SV=1
GSMUA_Achr10T04860_001	Significant	Non-significant	2.33742	0.963577	7.17e-69	0.517804	BHLH112	BH112_ARATH Transcription factor bHLH112 OS=Arabidopsis thaliana GN=BHLH112 PE=2 SV=1
GSMUA_Achr10T04920_001	Significant	Significant	0.389436	0.127806	2.96e-25	4.43e-143	MIMI_L630	YL630_MIMIV Uncharacterized protein L630 OS=Acanthamoeba polyphaga mimivirus GN=MIMI_L630 PE=4 SV=1
GSMUA_Achr10T05040_001	Significant	Significant	3.50935	2.35516	0	1.25e-79	Os07g0682400	C3H53_ORYSJ Zinc finger CCCH domain-containing protein 53 OS=Oryza sativa subsp. japonica GN=Os07g0682400 PE=2 SV=1
GSMUA_Achr10T05050_001	Significant	Significant	8.2824	2.59322	1.45e-56	1.17e-08	NA	NA
GSMUA_Achr10T05070_001	Significant	Significant	20.3032	9.74028	4.73e-288	1.23e-121	NAC100	NC100_ARATH NAC domain-containing protein 100 OS=Arabidopsis thaliana GN=NAC100 PE=2 SV=1
GSMUA_Achr10T05240_001	Non-significant	Significant	1.60927	2.88467	1.1e-34	2.83e-76	NA	NA
GSMUA_Achr10T05350_001	Significant	Non-significant	2.33274	1.74306	1.61e-114	5.99e-42	HAK7	HAK7_ORYSJ Potassium transporter 7 OS=Oryza sativa subsp. japonica GN=HAK7 PE=2 SV=3
GSMUA_Achr10T05360_001	Significant	Non-significant	2.8366	1.90195	0	9.68e-188	HAK7	HAK7_ORYSJ Potassium transporter 7 OS=Oryza sativa subsp. japonica GN=HAK7 PE=2 SV=3
GSMUA_Achr10T05370_001	Significant	Non-significant	3.00653	1.3217	1.65e-111	6.22e-07	PBS1	PBS1_ARATH Serine/threonine-protein kinase PBS1 OS=Arabidopsis thaliana GN=PBS1 PE=1 SV=1
GSMUA_Achr10T05400_001	Significant	Non-significant	0.499732	1.95885	8.94e-40	1e-34	ABA2	ABA2_ARATH Xanthoxin dehydrogenase OS=Arabidopsis thaliana GN=ABA2 PE=1 SV=1
GSMUA_Achr10T05410_001	Non-significant	Significant	0.899529	3.13844	0.00548906	1.18e-147	NA	NA
GSMUA_Achr10T05420_001	Significant	Non-significant	2.93487	1.70723	0	2.82e-59	At1g06650	ACCH3_ARATH 1-aminocyclopropane-1-carboxylate oxidase homolog 3 OS=Arabidopsis thaliana GN=At1g06650 PE=2 SV=1
GSMUA_Achr10T05640_001	Significant	Non-significant	2.21428	1.62042	9.82e-163	1.12e-46	CSN5A	CSN5A_ARATH COP9 signalosome complex subunit 5a OS=Arabidopsis thaliana GN=CSN5A PE=1 SV=1
GSMUA_Achr10T05690_001	Non-significant	Significant	0.518258	0.427189	6.13e-125	3.51e-237	NA	NA
GSMUA_Achr10T05720_001	Significant	Non-significant	2.89711	1.59114	1.09e-117	1.3e-11	arcD	ARPC4_DICDI Actin-related protein 2/3 complex subunit 4 OS=Dictyostelium discoideum GN=arcD PE=1 SV=1
GSMUA_Achr10T05740_001	Significant	Significant	0.311389	0.378863	0	0	dhmA2	DHMA2_MYCTU Haloalkane dehalogenase 2 OS=Mycobacterium tuberculosis GN=dhmA2 PE=3 SV=1
GSMUA_Achr10T06050_001	Non-significant	Significant	0.784368	2.6383	0.000505452	1.07e-48	WRKY40	WRK40_ARATH Probable WRKY transcription factor 40 OS=Arabidopsis thaliana GN=WRKY40 PE=1 SV=1
GSMUA_Achr10T06360_001	Significant	Non-significant	2.02906	1.63648	1.72e-81	1.48e-28	SYP43	SYP43_ARATH Syntaxin-43 OS=Arabidopsis thaliana GN=SYP43 PE=2 SV=2
GSMUA_Achr10T06380_001	Significant	Non-significant	0.302301	1.50919	1.87e-40	0.000135844	NA	NA
GSMUA_Achr10T06460_001	Non-significant	Significant	1.02746	2.5266	0.0542838	0	EYA2	EYA2_BOVIN Eyes absent homolog 2 OS=Bos taurus GN=EYA2 PE=2 SV=1
GSMUA_Achr10T06470_001	Non-significant	Significant	1.46871	2.76107	8.47e-27	1.42e-170	NA	NA
GSMUA_Achr10T06540_001	Significant	Non-significant	0.236121	0.510443	2.28e-144	6.08e-17	NA	NA
GSMUA_Achr10T06550_001	Significant	Significant	0.0559943	0.167371	0	0	LHY	LHY_ARATH Protein LHY OS=Arabidopsis thaliana GN=LHY PE=1 SV=2
GSMUA_Achr10T06560_001	Significant	Significant	0.0528052	0.164485	0	0	CCA1	CCA1_ARATH Protein CCA1 OS=Arabidopsis thaliana GN=CCA1 PE=1 SV=1
GSMUA_Achr10T06730_001	Significant	Significant	2.3858	2.61469	5.75e-31	3.47e-26	ZAT5	ZAT5_ARATH Zinc finger protein ZAT5 OS=Arabidopsis thaliana GN=ZAT5 PE=2 SV=1
GSMUA_Achr10T06840_001	Significant	Significant	12.6002	34.8905	0	0	TSJT1	TSJT1_TOBAC Stem-specific protein TSJT1 OS=Nicotiana tabacum GN=TSJT1 PE=2 SV=1
GSMUA_Achr10T07210_001	Non-significant	Significant	0.668716	2.65157	6.04e-11	1.48e-77	YBR287W	YB8B_YEAST Uncharacterized transporter YBR287W OS=Saccharomyces cerevisiae (strain ATCC 204508 / S288c) GN=YBR287W PE=1 SV=1
GSMUA_Achr10T07300_001	Significant	Non-significant	0.488884	0.74891	1.16e-143	6.25e-50	ycf39	YCF39_CYAPA Uncharacterized protein ycf39 OS=Cyanophora paradoxa GN=ycf39 PE=3 SV=1
GSMUA_Achr10T07400_001	Significant	Non-significant	2.66322	1.48295	0	1.73e-53	SKP1A	SKP1A_ARATH SKP1-like protein 1A OS=Arabidopsis thaliana GN=SKP1A PE=1 SV=1
GSMUA_Achr10T07480_001	Significant	Significant	2.44895	2.41534	2.53e-51	9.67e-46	NA	NA
GSMUA_Achr10T07610_001	Significant	Significant	0.15482	0.204901	0	0	At1g78600	STHY_ARATH Probable salt tolerance-like protein At1g78600 OS=Arabidopsis thaliana GN=At1g78600 PE=1 SV=2
GSMUA_Achr10T07760_001	Significant	Non-significant	2.05673	1.94011	1.5e-121	1.97e-70	NA	NA
GSMUA_Achr10T07920_001	Significant	Significant	0.150835	0.434155	0	0	PGR5	PGR5_ARATH Protein PROTON GRADIENT REGULATION 5, chloroplastic OS=Arabidopsis thaliana GN=PGR5 PE=1 SV=1
GSMUA_Achr10T08030_001	Significant	Non-significant	0.309793	0.555654	1.42e-77	2.44e-28	YOR131C	YOR31_YEAST Putative uncharacterized hydrolase YOR131C OS=Saccharomyces cerevisiae (strain ATCC 204508 / S288c) GN=YOR131C PE=1 SV=1
GSMUA_Achr10T08040_001	Significant	Significant	2.41829	2.35605	0	4.34e-154	CPN60-2	CH62_CUCMA Chaperonin CPN60-2, mitochondrial OS=Cucurbita maxima GN=CPN60-2 PE=1 SV=1
GSMUA_Achr10T08140_001	Significant	Non-significant	0.498211	0.817789	0	1.71e-174	cluA	K0664_DICDI Protein KIAA0664 homolog OS=Dictyostelium discoideum GN=cluA PE=1 SV=2
GSMUA_Achr10T08210_001	Significant	Non-significant	2.32528	1.78274	8.57e-155	1.17e-64	Tbc1d17	TBC17_MOUSE TBC1 domain family member 17 OS=Mus musculus GN=Tbc1d17 PE=2 SV=2
GSMUA_Achr10T08340_001	Non-significant	Significant	0.682928	0.47853	5.44e-11	5.09e-42	CBSDUF3	Y2452_ARATH DUF21 domain-containing protein At2g14520 OS=Arabidopsis thaliana GN=CBSDUF3 PE=2 SV=2
GSMUA_Achr10T08380_001	Significant	Non-significant	0.439415	1.60887	6.96e-115	5.84e-23	IKU2	IKU2_ARATH Receptor-like protein kinase HAIKU2 OS=Arabidopsis thaliana GN=IKU2 PE=1 SV=1
GSMUA_Achr10T08670_001	Non-significant	Significant	1.12048	2.18422	0.00633202	4.14e-65	CPRF2	CPRF2_PETCR Light-inducible protein CPRF2 OS=Petroselinum crispum GN=CPRF2 PE=2 SV=2
GSMUA_Achr10T08710_001	Significant	Non-significant	2.20794	1.03728	7.99e-08	0.848892	NA	NA
GSMUA_Achr10T08730_001	Significant	Non-significant	3.12629	1.61102	8.84e-131	5.85e-21	HI_0588	Y588_HAEIN Uncharacterized hydrolase HI_0588 OS=Haemophilus influenzae (strain ATCC 51907 / DSM 11121 / KW20 / Rd) GN=HI_0588 PE=1 SV=1
GSMUA_Achr10T08800_001	Significant	Non-significant	0.0946491	0.947184	3.9e-119	0.256268	SALT	SALT_ORYSJ Salt stress-induced protein OS=Oryza sativa subsp. japonica GN=SALT PE=2 SV=1
GSMUA_Achr10T08810_001	Significant	Non-significant	0.013032	0.771363	0	5.13e-07	NSP4	NSP4_ARATH Nitrile-specifier protein 4 OS=Arabidopsis thaliana GN=NSP4 PE=2 SV=1
GSMUA_Achr10T08820_001	Non-significant	Significant	1.24283	2.41252	1.75e-25	1.07e-274	Ext2	EXT2_DROME Exostosin-2 OS=Drosophila melanogaster GN=Ext2 PE=1 SV=1
GSMUA_Achr10T08830_001	Significant	Non-significant	2.13084	1.42359	5.84e-38	4.15e-08	SPAC6C3.02c	YD52_SCHPO Uncharacterized protein C6C3.02c OS=Schizosaccharomyces pombe (strain 972 / ATCC 24843) GN=SPAC6C3.02c PE=2 SV=1
GSMUA_Achr10T08920_001	Significant	Non-significant	2.0477	1.42635	2.2e-36	1.82e-08	surE	SURE_FLAPJ 5'-nucleotidase surE OS=Flavobacterium psychrophilum (strain JIP02/86 / ATCC 49511) GN=surE PE=3 SV=1
GSMUA_Achr10T09210_001	Significant	Significant	10.0943	9.97821	0	0	SDD1	SDD1_ARATH Subtilisin-like protease SDD1 OS=Arabidopsis thaliana GN=SDD1 PE=2 SV=1
GSMUA_Achr10T09270_001	Significant	Non-significant	3.18554	1.57646	0	6.03e-242	NA	NA
GSMUA_Achr10T09320_001	Significant	Non-significant	0.219059	0.908402	7.38e-196	0.00743888	BMY1	AMYB_SOYBN Beta-amylase OS=Glycine max GN=BMY1 PE=1 SV=3
GSMUA_Achr10T09410_001	Significant	Non-significant	3.13002	1.97967	0	0	BLH1	BLH1_ARATH BEL1-like homeodomain protein 1 OS=Arabidopsis thaliana GN=BLH1 PE=1 SV=1
GSMUA_Achr10T09450_001	Non-significant	Significant	1.38118	3.43498	4.46e-20	3.06e-150	PUB27	PUB27_ARATH U-box domain-containing protein 27 OS=Arabidopsis thaliana GN=PUB27 PE=2 SV=1
GSMUA_Achr10T09610_001	Significant	Significant	2.2534	5.7016	2.33e-159	0	SAPK7	SAPK7_ORYSJ Serine/threonine-protein kinase SAPK7 OS=Oryza sativa subsp. japonica GN=SAPK7 PE=2 SV=2
GSMUA_Achr10T09840_001	Significant	Non-significant	2.41265	1.47213	5.78e-83	3.93e-15	NIFU2	NIFU2_ARATH NifU-like protein 2, chloroplastic OS=Arabidopsis thaliana GN=NIFU2 PE=1 SV=1
GSMUA_Achr10T10070_001	Significant	Non-significant	2.30694	1.60134	6.36e-138	1.33e-24	CAM53	CALM3_PETHY Calmodulin-related protein OS=Petunia hybrida GN=CAM53 PE=2 SV=2
GSMUA_Achr10T10160_001	Significant	Significant	4.41754	3.91767	0	0	LHT1	LHT1_ARATH Lysine histidine transporter 1 OS=Arabidopsis thaliana GN=LHT1 PE=1 SV=1
GSMUA_Achr10T10270_001	Significant	Non-significant	2.32262	1.56001	6.69e-97	7.87e-16	HP1	HP1_ORYSJ Histidine-containing phosphotransfer protein 1 OS=Oryza sativa subsp. japonica GN=HP1 PE=1 SV=1
GSMUA_Achr10T10390_001	Significant	Significant	2.53933	14.6669	5.38e-49	0	Os04g0179200	MOMAS_ORYSJ Momilactone A synthase OS=Oryza sativa subsp. japonica GN=Os04g0179200 PE=2 SV=1
GSMUA_Achr10T10400_001	Significant	Significant	3.87481	18.3718	5.15e-39	9.13e-231	SYP24	SYP24_ARATH Putative syntaxin-24 OS=Arabidopsis thaliana GN=SYP24 PE=3 SV=1
GSMUA_Achr10T10690_001	Significant	Non-significant	0.287104	0.755793	4.5e-91	4.96e-08	ANAC094	NAC94_ARATH Putative NAC domain-containing protein 94 OS=Arabidopsis thaliana GN=ANAC094 PE=2 SV=1
GSMUA_Achr10T10780_001	Significant	Non-significant	2.87921	1.65381	0	3.49e-64	Tom1l2	TM1L2_MOUSE TOM1-like protein 2 OS=Mus musculus GN=Tom1l2 PE=1 SV=1
GSMUA_Achr10T10830_001	Significant	Significant	0.111618	0.107539	0	0	VTC2	GGAP1_ARATH GDP-L-galactose phosphorylase 1 OS=Arabidopsis thaliana GN=VTC2 PE=1 SV=1
GSMUA_Achr10T11020_001	Non-significant	Significant	0.773398	0.434963	0.00110229	1.43e-21	At4g24660	Y4466_ARATH ZF-HD homeobox protein At4g24660 OS=Arabidopsis thaliana GN=At4g24660 PE=1 SV=1
GSMUA_Achr10T11030_001	Non-significant	Significant	0.677795	6.3469	1.02e-07	1.43e-155	HSP22.7	HSP41_PEA 22.7 kDa class IV heat shock protein OS=Pisum sativum GN=HSP22.7 PE=2 SV=1
GSMUA_Achr10T11080_001	Non-significant	Significant	1.07295	2.09982	2.33e-05	2.04e-167	NA	NA
GSMUA_Achr10T11140_001	Significant	Non-significant	2.07455	0.997752	2.7e-104	0.9665	PSK6	PSK6_ARATH Putative phytosulfokines 6 OS=Arabidopsis thaliana GN=PSK6 PE=2 SV=2
GSMUA_Achr10T11200_001	Non-significant	Significant	0.739081	0.498355	7.77e-13	1.38e-50	arnA	ARNA_KLEP7 Bifunctional polymyxin resistance protein ArnA OS=Klebsiella pneumoniae subsp. pneumoniae (strain ATCC 700721 / MGH 78578) GN=arnA PE=3 SV=1
GSMUA_Achr10T11220_001	Significant	Significant	5.62383	15.7193	0	0	algC	ALGC_PSESM Phosphomannomutase/phosphoglucomutase OS=Pseudomonas syringae pv. tomato (strain DC3000) GN=algC PE=3 SV=1
GSMUA_Achr10T11310_001	Significant	Non-significant	0.367639	0.990623	1.61e-168	0.772776	PUB4	PUB4_ARATH U-box domain-containing protein 4 OS=Arabidopsis thaliana GN=PUB4 PE=1 SV=3
GSMUA_Achr10T11410_001	Significant	Non-significant	4.45049	0.655438	7.89e-186	4.09e-07	PER51	PER51_ARATH Peroxidase 51 OS=Arabidopsis thaliana GN=PER51 PE=2 SV=1
GSMUA_Achr10T11420_001	Significant	Non-significant	2.59554	0.837846	1.81e-229	4.25e-05	NA	NA
GSMUA_Achr10T11450_001	Significant	Significant	2.28591	2.99643	3.21e-21	7.79e-32	NA	NA
GSMUA_Achr10T11640_001	Significant	Non-significant	2.69548	1.28653	2.67e-135	1.14e-11	MINE1	MINE1_ARATH Cell division topological specificity factor homolog, chloroplastic OS=Arabidopsis thaliana GN=MINE1 PE=1 SV=1
GSMUA_Achr10T11750_001	Non-significant	Significant	0.931548	2.58005	3.19e-05	0	NFYC4	NFYC4_ARATH Nuclear transcription factor Y subunit C-4 OS=Arabidopsis thaliana GN=NFYC4 PE=2 SV=1
GSMUA_Achr10T11760_001	Significant	Non-significant	0.210058	0.658439	0	6.04e-161	ALS1	ILVB1_MAIZE Acetolactate synthase 1, chloroplastic OS=Zea mays GN=ALS1 PE=3 SV=1
GSMUA_Achr10T11790_001	Significant	Non-significant	2.36823	1.36768	3.24e-154	5.09e-11	TCP20	TCP20_ARATH Transcription factor TCP20 OS=Arabidopsis thaliana GN=TCP20 PE=1 SV=1
GSMUA_Achr10T11890_001	Significant	Significant	2.57225	4.46421	2.39e-39	1.37e-112	GDE1	GDE1_YEAST Glycerophosphodiester phosphodiesterase GDE1 OS=Saccharomyces cerevisiae (strain ATCC 204508 / S288c) GN=GDE1 PE=1 SV=1
GSMUA_Achr10T11910_001	Non-significant	Significant	1.87295	2.72139	0	2.04e-249	NAC029	NAC29_ARATH NAC domain-containing protein 29 OS=Arabidopsis thaliana GN=NAC029 PE=2 SV=1
GSMUA_Achr10T12130_001	Non-significant	Significant	1.30323	2.80909	3.25e-183	0	ML4	OML4_ORYSJ Protein MEI2-like 4 OS=Oryza sativa subsp. japonica GN=ML4 PE=2 SV=1
GSMUA_Achr10T12150_001	Significant	Significant	27.8	5.67393	0	0	ERF114	EF114_ARATH Ethylene-responsive transcription factor ERF114 OS=Arabidopsis thaliana GN=ERF114 PE=2 SV=1
GSMUA_Achr10T12320_001	Non-significant	Significant	1.66459	4.63051	1.91e-38	0	Snd1	SND1_MOUSE Staphylococcal nuclease domain-containing protein 1 OS=Mus musculus GN=Snd1 PE=1 SV=1
GSMUA_Achr10T12360_001	Significant	Significant	0.086012	0.261282	0	0	GAPA	G3PA_MAIZE Glyceraldehyde-3-phosphate dehydrogenase A, chloroplastic OS=Zea mays GN=GAPA PE=2 SV=1
GSMUA_Achr10T12390_001	Significant	Non-significant	2.06986	1.83252	4.02e-198	0	Os04g0403701	P2C39_ORYSJ Probable protein phosphatase 2C 39 OS=Oryza sativa subsp. japonica GN=Os04g0403701 PE=2 SV=2
GSMUA_Achr10T12400_001	Significant	Significant	3.12184	2.04489	8.41e-130	4.72e-89	NA	NA
GSMUA_Achr10T12410_001	Significant	Significant	4.23483	3.33774	1.39e-224	9.81e-138	ACS	ACS_ARATH Acetate--CoA ligase ACS, chloroplastic/glyoxysomal OS=Arabidopsis thaliana GN=ACS PE=1 SV=1
GSMUA_Achr10T12580_001	Significant	Significant	2.87195	2.17538	4.25e-151	2.81e-42	GID1C	GID1C_ARATH Gibberellin receptor GID1C OS=Arabidopsis thaliana GN=GID1C PE=1 SV=1
GSMUA_Achr10T12590_001	Significant	Significant	2.91208	2.39383	6.95e-49	4.47e-17	ARR1	ARR1_ARATH Two-component response regulator ARR1 OS=Arabidopsis thaliana GN=ARR1 PE=1 SV=2
GSMUA_Achr10T12720_001	Significant	Significant	3.11031	3.4004	0	0	NAK	NAK_ARATH Probable serine/threonine-protein kinase NAK OS=Arabidopsis thaliana GN=NAK PE=2 SV=2
GSMUA_Achr10T12740_001	Non-significant	Significant	1.19175	2.33683	3.77e-17	0	SQD1	SQD1_SPIOL UDP-sulfoquinovose synthase, chloroplastic OS=Spinacia oleracea GN=SQD1 PE=1 SV=1
GSMUA_Achr10T12910_001	Significant	Significant	0.48782	0.301347	1.9e-94	1.2e-230	OBF1	OCS1_MAIZE Ocs element-binding factor 1 OS=Zea mays GN=OBF1 PE=2 SV=2
GSMUA_Achr10T12920_001	Significant	Non-significant	4.29106	1.59361	0	1.57e-63	CYP73A16	TCMO_POPKI Trans-cinnamate 4-monooxygenase OS=Populus kitakamiensis GN=CYP73A16 PE=2 SV=1
GSMUA_Achr10T12950_001	Significant	Significant	17.9564	10.4932	0	1.68e-162	NA	NA
GSMUA_Achr10T12970_001	Significant	Non-significant	2.89236	1.8919	0	5.5e-101	WUN1	WUN1_SOLTU Wound-induced protein 1 OS=Solanum tuberosum GN=WUN1 PE=2 SV=1
GSMUA_Achr10T13000_001	Significant	Significant	2.54324	2.25636	4.63e-188	5.51e-70	NA	NA
GSMUA_Achr10T13210_001	Significant	Non-significant	2.86762	1.2877	1.12e-97	8.86e-05	PDIL5-1	PDI51_ORYSJ Protein disulfide isomerase-like 5-1 OS=Oryza sativa subsp. japonica GN=PDIL5-1 PE=2 SV=1
GSMUA_Achr10T13260_001	Significant	Non-significant	0.403295	0.547082	0	4.51e-230	NA	NA
GSMUA_Achr10T13270_001	Significant	Non-significant	0.284424	1.03497	2.7e-291	0.308296	Dcaf8	DCAF8_MOUSE DDB1- and CUL4-associated factor 8 OS=Mus musculus GN=Dcaf8 PE=1 SV=1
GSMUA_Achr10T13390_001	Significant	Significant	0.225379	0.404582	1.07e-66	6.87e-49	NA	NA
GSMUA_Achr10T13530_001	Significant	Significant	2.53022	2.68976	1.4e-18	1.06e-17	ZAT12	ZAT12_ARATH Zinc finger protein ZAT12 OS=Arabidopsis thaliana GN=ZAT12 PE=2 SV=1
GSMUA_Achr10T13800_001	Non-significant	Significant	1.96215	2.32537	1.14e-84	1.33e-81	FRK2	SCRK2_SOLLC Fructokinase-2 OS=Solanum lycopersicum GN=FRK2 PE=2 SV=2
GSMUA_Achr10T13940_001	Significant	Non-significant	3.15934	1.59157	0	3.24e-46	NA	NA
GSMUA_Achr10T14040_001	Significant	Significant	0.327565	0.376531	4.2e-241	3.62e-204	NA	NA
GSMUA_Achr10T14160_001	Significant	Non-significant	0.35951	0.874533	1.93e-72	0.0021212	MADS3	MADS3_ORYSJ MADS-box transcription factor 3 OS=Oryza sativa subsp. japonica GN=MADS3 PE=2 SV=1
GSMUA_Achr10T14460_001	Significant	Significant	0.330617	0.321621	3.02e-99	1.38e-86	PYL8	PYL8_ARATH Abscisic acid receptor PYL8 OS=Arabidopsis thaliana GN=PYL8 PE=1 SV=1
GSMUA_Achr10T14480_001	Significant	Non-significant	0.355434	0.578382	0	0	At4g01050	Y4105_ARATH Uncharacterized protein At4g01050, chloroplastic OS=Arabidopsis thaliana GN=At4g01050 PE=1 SV=2
GSMUA_Achr10T14520_001	Significant	Non-significant	0.391616	1.34847	7.91e-39	1.08e-06	NA	NA
GSMUA_Achr10T14620_001	Significant	Non-significant	2.6224	1.9744	7.2e-285	2.17e-198	ABCC8	AB8C_ARATH ABC transporter C family member 8 OS=Arabidopsis thaliana GN=ABCC8 PE=2 SV=3
GSMUA_Achr10T14640_001	Significant	Significant	10.3582	2.81641	7.7e-260	3.36e-35	At3g61590	FBK77_ARATH F-box/kelch-repeat protein At3g61590 OS=Arabidopsis thaliana GN=At3g61590 PE=1 SV=1
GSMUA_Achr10T14730_001	Non-significant	Significant	1.11635	2.32178	0.0272502	4.88e-110	PUP11	PUP11_ARATH Probable purine permease 11 OS=Arabidopsis thaliana GN=PUP11 PE=1 SV=1
GSMUA_Achr10T14740_001	Significant	Non-significant	0.490936	0.689701	2.55e-142	1.32e-41	NA	NA
GSMUA_Achr10T14800_001	Significant	Non-significant	0.456816	0.62243	1.35e-199	3.76e-119	At5g25630	PP397_ARATH Pentatricopeptide repeat-containing protein At5g25630 OS=Arabidopsis thaliana GN=At5g25630 PE=2 SV=2
GSMUA_Achr10T15000_001	Non-significant	Significant	0.917599	2.93299	0.0107841	6.67e-183	NA	NA
GSMUA_Achr10T15090_001	Significant	Significant	0.044541	0.164089	0	0	At5g39865	Y5986_ARATH Uncharacterized protein At5g39865 OS=Arabidopsis thaliana GN=At5g39865 PE=1 SV=1
GSMUA_Achr10T15210_001	Non-significant	Significant	1.20889	6.07878	5.46e-05	2.68e-223	nep2	NEP2_NEPGR Aspartic proteinase nepenthesin-2 OS=Nepenthes gracilis GN=nep2 PE=1 SV=1
GSMUA_Achr10T15260_001	Significant	Non-significant	2.35572	0.918334	0	0.00441824	yqjG	YQJG_ECOLI Uncharacterized protein yqjG OS=Escherichia coli (strain K12) GN=yqjG PE=3 SV=1
GSMUA_Achr10T15270_001	Significant	Significant	0.0376096	0.177947	0	0	CAB40	CB24_TOBAC Chlorophyll a-b binding protein 40, chloroplastic OS=Nicotiana tabacum GN=CAB40 PE=2 SV=1
GSMUA_Achr10T15290_001	Significant	Significant	6.74316	8.17049	0	0	WRKY6	WRKY6_ARATH WRKY transcription factor 6 OS=Arabidopsis thaliana GN=WRKY6 PE=1 SV=1
GSMUA_Achr10T15320_001	Significant	Significant	6.39442	2.48375	7.73e-216	4.76e-28	mkkA	MKKA_DICDI Mitogen-activated protein kinase kinase kinase A OS=Dictyostelium discoideum GN=mkkA PE=1 SV=2
GSMUA_Achr10T15460_001	Significant	Significant	2.09063	2.79727	0	0	At4g22758	Y4276_ARATH Uncharacterized protein At4g22758 OS=Arabidopsis thaliana GN=At4g22758 PE=2 SV=1
GSMUA_Achr10T15610_001	Significant	Significant	0.0596709	0.222477	1.14e-190	2.27e-114	NA	NA
GSMUA_Achr10T15660_001	Significant	Non-significant	0.440066	0.772834	7.28e-100	2.67e-13	At3g10130	HBPL1_ARATH Heme-binding-like protein At3g10130, chloroplastic OS=Arabidopsis thaliana GN=At3g10130 PE=1 SV=1
GSMUA_Achr10T15670_001	Significant	Significant	17.8383	4.05893	1.13e-157	1.94e-23	NA	NA
GSMUA_Achr10T15710_001	Non-significant	Significant	1.23377	2.13546	1.88e-23	0	NA	NA
GSMUA_Achr10T15830_001	Significant	Significant	2.33256	2.30083	0	0	pyrH	PYRH_SYNJA Uridylate kinase OS=Synechococcus sp. (strain JA-3-3Ab) GN=pyrH PE=3 SV=1
GSMUA_Achr10T15870_001	Significant	Non-significant	4.90532	1.83805	1.94e-281	1.25e-14	VIP1	VIP1_ARATH Transcription factor VIP1 OS=Arabidopsis thaliana GN=VIP1 PE=1 SV=1
GSMUA_Achr10T15880_001	Non-significant	Significant	1.44359	3.89421	4.38e-06	9.68e-60	NA	NA
GSMUA_Achr10T15890_001	Non-significant	Significant	1.49248	5.79513	1.8e-44	0	PER12	PER12_ARATH Peroxidase 12 OS=Arabidopsis thaliana GN=PER12 PE=1 SV=1
GSMUA_Achr10T15950_001	Significant	Non-significant	2.2404	1.92621	1.22e-100	4.05e-41	NA	NA
GSMUA_Achr10T15970_001	Significant	Significant	2.67745	2.36165	2.44e-228	3.63e-110	STOP1	STOP1_ARATH Protein SENSITIVE TO PROTON RHIZOTOXICITY 1 OS=Arabidopsis thaliana GN=STOP1 PE=2 SV=1
GSMUA_Achr10T16010_001	Significant	Significant	2.91659	2.69136	0	2.69e-88	MYB4	MYB4_ARATH Transcription repressor MYB4 OS=Arabidopsis thaliana GN=MYB4 PE=1 SV=1
GSMUA_Achr10T16040_001	Significant	Significant	3.85372	3.95476	0	1.5e-141	APXS	APXS_ARATH L-ascorbate peroxidase S, chloroplastic/mitochondrial OS=Arabidopsis thaliana GN=APXS PE=1 SV=2
GSMUA_Achr10T16070_001	Significant	Non-significant	2.20432	1.83711	3.41e-104	8.84e-12	MAO1B	ACCO_MUSAC 1-aminocyclopropane-1-carboxylate oxidase OS=Musa acuminata GN=MAO1B PE=3 SV=1
GSMUA_Achr10T16090_001	Significant	Non-significant	3.68051	1.04413	0	0.125143	AAP4	AAP4_ARATH Amino acid permease 4 OS=Arabidopsis thaliana GN=AAP4 PE=1 SV=1
GSMUA_Achr10T16240_001	Significant	Significant	0.0829365	0.121647	4.35e-206	1.17e-126	LHCB5	CB5_ARATH Chlorophyll a-b binding protein CP26, chloroplastic OS=Arabidopsis thaliana GN=LHCB5 PE=2 SV=1
GSMUA_Achr10T16280_001	Non-significant	Significant	1.1944	2.05686	0.00844412	3.22e-16	At1g78600	STHY_ARATH Probable salt tolerance-like protein At1g78600 OS=Arabidopsis thaliana GN=At1g78600 PE=1 SV=2
GSMUA_Achr10T16440_001	Significant	Non-significant	0.414988	0.526504	2.21e-51	2.21e-18	NA	NA
GSMUA_Achr10T16640_001	Significant	Non-significant	0.405075	0.907701	4.96e-63	0.00375784	HSP21	HS21C_PEA Small heat shock protein, chloroplastic OS=Pisum sativum GN=HSP21 PE=2 SV=1
GSMUA_Achr10T16690_001	Significant	Non-significant	0.371977	0.721472	6.51e-124	1.85e-11	CYP86B1	C86B1_ARATH Cytochrome P450 86B1 OS=Arabidopsis thaliana GN=CYP86B1 PE=2 SV=1
GSMUA_Achr10T16780_001	Significant	Non-significant	2.18603	1.65543	0	4.66e-197	NA	NA
GSMUA_Achr10T16840_001	Non-significant	Significant	0.92673	6.31142	0.118476	1.87e-74	NA	NA
GSMUA_Achr10T16870_001	Significant	Significant	2.63323	4.17184	5.66e-100	8.82e-178	NA	NA
GSMUA_Achr10T16940_001	Significant	Significant	8.16194	3.10738	0	1.42e-158	NAC68	NAC68_ORYSJ NAC domain-containing protein 68 OS=Oryza sativa subsp. japonica GN=NAC68 PE=2 SV=1
GSMUA_Achr10T16960_001	Significant	Significant	2.98236	2.1379	1.86e-93	3.83e-53	HHT1	HHT1_ARATH Omega-hydroxypalmitate O-feruloyl transferase OS=Arabidopsis thaliana GN=HHT1 PE=1 SV=1
GSMUA_Achr10T17040_001	Non-significant	Significant	0.9328	0.255599	0.561012	7.54e-15	NA	NA
GSMUA_Achr10T17050_001	Non-significant	Significant	0.932756	0.307207	0.017172	2.38e-259	NA	NA
GSMUA_Achr10T17080_001	Significant	Non-significant	0.219741	1.12654	1.44e-34	0.000962466	Dctpp1	DCTP1_RAT dCTP pyrophosphatase 1 OS=Rattus norvegicus GN=Dctpp1 PE=2 SV=1
GSMUA_Achr10T17090_001	Non-significant	Significant	1.64919	2.5719	7.7e-66	3.76e-181	NA	NA
GSMUA_Achr10T17100_001	Significant	Non-significant	0.457497	0.64955	6.3e-179	4.48e-63	NA	NA
GSMUA_Achr10T17500_001	Significant	Non-significant	2.55119	1.25018	0	5.44e-14	PAA1	PSA6_TOBAC Proteasome subunit alpha type-6 OS=Nicotiana tabacum GN=PAA1 PE=2 SV=1
GSMUA_Achr10T17530_001	Non-significant	Significant	1.14447	2.50403	3.57e-05	1.42e-100	Os03g0179900	LOX6_ORYSJ Probable lipoxygenase 6 OS=Oryza sativa subsp. japonica GN=Os03g0179900 PE=2 SV=2
GSMUA_Achr10T17610_001	Significant	Significant	4.64741	9.15286	1.49e-60	2.48e-155	TT2	TT2_ARATH Transcription factor TT2 OS=Arabidopsis thaliana GN=TT2 PE=1 SV=1
GSMUA_Achr10T17690_001	Non-significant	Significant	1.0401	0.409305	0.488254	5.91e-43	ZFP6	ZFP6_ARATH Zinc finger protein 6 OS=Arabidopsis thaliana GN=ZFP6 PE=2 SV=1
GSMUA_Achr10T17710_001	Non-significant	Significant	1.0274	2.27954	0.00328424	0	NA	NA
GSMUA_Achr10T17750_001	Significant	Significant	7.51912	20.6407	0	2.44e-203	NA	NA
GSMUA_Achr10T17960_001	Significant	Significant	0.259341	0.427047	5.65e-102	3.27e-24	CAD9	CADH9_ORYSJ Probable cinnamyl alcohol dehydrogenase 9 OS=Oryza sativa subsp. japonica GN=CAD9 PE=2 SV=1
GSMUA_Achr10T18020_001	Significant	Significant	2.32393	2.08861	1.51e-127	4.18e-72	SEL1L2	SE1L2_HUMAN Protein sel-1 homolog 2 OS=Homo sapiens GN=SEL1L2 PE=1 SV=2
GSMUA_Achr10T18070_001	Significant	Non-significant	2.02101	1.28144	1.66e-13	0.000208304	TRI1	TRI1_YEAST Protein TRI1 OS=Saccharomyces cerevisiae (strain ATCC 204508 / S288c) GN=TRI1 PE=1 SV=1
GSMUA_Achr10T18160_001	Significant	Non-significant	4.97478	1.02359	0	0.591006	CYP81E1	C81E1_GLYEC Isoflavone 2'-hydroxylase OS=Glycyrrhiza echinata GN=CYP81E1 PE=1 SV=2
GSMUA_Achr10T18180_001	Non-significant	Significant	1.95725	0.223585	1.09e-37	0	CYP81E1	C81E1_GLYEC Isoflavone 2'-hydroxylase OS=Glycyrrhiza echinata GN=CYP81E1 PE=1 SV=2
GSMUA_Achr10T18260_001	Significant	Non-significant	2.54285	1.61444	8.34e-210	1.26e-90	EIF6-2	IF62_ARATH Eukaryotic translation initiation factor 6-2 OS=Arabidopsis thaliana GN=EIF6-2 PE=2 SV=1
GSMUA_Achr10T18540_001	Significant	Significant	0.228901	0.468539	0	0	OPT3	OPT3_ARATH Oligopeptide transporter 3 OS=Arabidopsis thaliana GN=OPT3 PE=2 SV=3
GSMUA_Achr10T18550_001	Significant	Non-significant	0.465351	0.578866	5.02e-20	2.67e-09	NA	NA
GSMUA_Achr10T18610_001	Significant	Significant	0.149246	0.345935	0	8.96e-60	NA	NA
GSMUA_Achr10T18670_001	Significant	Significant	3.43586	2.38266	0	3.39e-134	EREBP1	ERF1_ORYSJ Ethylene-responsive transcription factor 1 OS=Oryza sativa subsp. japonica GN=EREBP1 PE=1 SV=1
GSMUA_Achr10T18770_001	Significant	Significant	0.253653	0.410924	0	6.49e-294	DOF3.3	DOF33_ARATH Dof zinc finger protein DOF3.3 OS=Arabidopsis thaliana GN=DOF3.3 PE=1 SV=2
GSMUA_Achr10T18910_001	Significant	Non-significant	0.153858	0.583796	0	0	ABCF5	AB5F_ARATH ABC transporter F family member 5 OS=Arabidopsis thaliana GN=ABCF5 PE=2 SV=1
GSMUA_Achr10T19030_001	Non-significant	Significant	1.47103	4.35456	1.02e-09	9.66e-76	RAP2-4	RAP24_ARATH Ethylene-responsive transcription factor RAP2-4 OS=Arabidopsis thaliana GN=RAP2-4 PE=1 SV=1
GSMUA_Achr10T19060_001	Significant	Significant	2.10142	6.85177	1.03e-58	0	APUM7	PUM7_ARATH Putative pumilio homolog 7, chloroplastic OS=Arabidopsis thaliana GN=APUM7 PE=3 SV=2
GSMUA_Achr10T19080_001	Significant	Significant	0.0449626	0.105665	0	0	NA	NA
GSMUA_Achr10T19150_001	Significant	Significant	2.10844	3.52018	1.66e-279	0	UGT85A2	U85A2_ARATH UDP-glycosyltransferase 85A2 OS=Arabidopsis thaliana GN=UGT85A2 PE=2 SV=1
GSMUA_Achr10T19170_001	Significant	Non-significant	0.442719	0.58051	0	0	NA	NA
GSMUA_Achr10T19380_001	Significant	Significant	5.78757	4.21776	0	3.59e-180	NA	NA
GSMUA_Achr10T19620_001	Non-significant	Significant	0.891009	0.190146	0.105715	1.66e-110	At5g22090	FAFL_ARATH Protein FAF-like, chloroplastic OS=Arabidopsis thaliana GN=At5g22090 PE=2 SV=1
GSMUA_Achr10T19930_001	Significant	Non-significant	0.372669	1.4529	0	1.33e-36	RBCS1	RBS_MUSAC Ribulose bisphosphate carboxylase small chain, chloroplastic OS=Musa acuminata GN=RBCS1 PE=2 SV=1
GSMUA_Achr10T20000_001	Significant	Non-significant	2.20471	1.46417	1.69e-34	1.42e-12	NA	NA
GSMUA_Achr10T20080_001	Significant	Significant	0.17724	0.115435	0	0	At3g16560	P2C40_ARATH Probable protein phosphatase 2C 40 OS=Arabidopsis thaliana GN=At3g16560 PE=2 SV=1
GSMUA_Achr10T20150_001	Significant	Significant	0.433675	0.258231	7.3e-83	3.96e-233	RHA2A	RHA2A_ARATH E3 ubiquitin-protein ligase RHA2A OS=Arabidopsis thaliana GN=RHA2A PE=1 SV=1
GSMUA_Achr10T20160_001	Significant	Non-significant	0.360529	0.957793	6.27e-22	0.691686	At5g39020	Y5392_ARATH Probable receptor-like protein kinase At5g39020 OS=Arabidopsis thaliana GN=At5g39020 PE=2 SV=1
GSMUA_Achr10T20170_001	Non-significant	Significant	1.02448	3.46069	0.676098	3.63e-161	At1g67000	Y1670_ARATH Probable receptor-like protein kinase At1g67000 OS=Arabidopsis thaliana GN=At1g67000 PE=2 SV=2
GSMUA_Achr10T20260_001	Non-significant	Significant	1.45636	2.15094	8.32e-23	1.47e-110	CG3527	NEP1_DROME Ribosomal RNA small subunit methyltransferase NEP1 OS=Drosophila melanogaster GN=CG3527 PE=3 SV=2
GSMUA_Achr10T20280_001	Non-significant	Significant	0.952437	2.97948	0.0683784	6.69e-278	ALA9	ALA9_ARATH Putative phospholipid-transporting ATPase 9 OS=Arabidopsis thaliana GN=ALA9 PE=2 SV=1
GSMUA_Achr10T20370_001	Significant	Significant	10.1996	6.01524	0	0	nadB1	NADB1_RALSO L-aspartate oxidase 1 OS=Ralstonia solanacearum (strain GMI1000) GN=nadB1 PE=3 SV=1
GSMUA_Achr10T20390_001	Non-significant	Significant	1.73688	2.43202	5.21e-08	1.52e-17	NA	NA
GSMUA_Achr10T20540_001	Non-significant	Significant	1.56525	4.06546	3.97e-105	0	NA	NA
GSMUA_Achr10T20580_001	Significant	Non-significant	2.80112	1.31638	3.07e-136	1.17e-08	PAF1	PSA1A_ARATH Proteasome subunit alpha type-1-A OS=Arabidopsis thaliana GN=PAF1 PE=1 SV=3
GSMUA_Achr10T20590_001	Non-significant	Significant	0.574852	5.34925	5.68e-61	3.02e-252	CHSJ	CHSJ_PETHY Chalcone synthase J OS=Petunia hybrida GN=CHSJ PE=2 SV=2
GSMUA_Achr10T20600_001	Significant	Significant	0.455971	0.384949	9.36e-103	0	CHS1	CHS1_SOYBN Chalcone synthase 1 OS=Glycine max GN=CHS1 PE=3 SV=1
GSMUA_Achr10T20630_001	Non-significant	Significant	1.10072	4.39075	0.248208	1.77e-71	CHS1A	CHSA_SOLTU Chalcone synthase 1A OS=Solanum tuberosum GN=CHS1A PE=2 SV=1
GSMUA_Achr10T20640_001	Significant	Non-significant	0.342787	0.740882	7.67e-302	9.31e-25	dolpp1	DOPP1_DICDI Dolichyldiphosphatase 1 OS=Dictyostelium discoideum GN=dolpp1 PE=3 SV=1
GSMUA_Achr10T20810_001	Non-significant	Significant	1.38319	2.06626	2.49e-30	3.55e-159	pnp	PNP_METI4 Polyribonucleotide nucleotidyltransferase OS=Methylacidiphilum infernorum (isolate V4) GN=pnp PE=3 SV=2
GSMUA_Achr10T20890_001	Significant	Significant	3.07328	2.0612	0	7.35e-149	At5g20080	NCB5R_ARATH NADH-cytochrome b5 reductase-like protein OS=Arabidopsis thaliana GN=At5g20080 PE=1 SV=2
GSMUA_Achr10T21010_001	Significant	Significant	6.09226	6.30077	0	0	GI	GIGAN_ORYSJ Protein GIGANTEA OS=Oryza sativa subsp. japonica GN=GI PE=2 SV=2
GSMUA_Achr10T21020_001	Significant	Significant	5.31284	6.89283	0	0	GI	GIGAN_ORYSJ Protein GIGANTEA OS=Oryza sativa subsp. japonica GN=GI PE=2 SV=2
GSMUA_Achr10T21120_001	Significant	Non-significant	0.374709	0.956195	3.69e-65	0.567926	HSP17.9-D	HSP21_SOYBN 17.9 kDa class II heat shock protein OS=Glycine max GN=HSP17.9-D PE=3 SV=1
GSMUA_Achr10T21160_001	Significant	Non-significant	0.480902	1.49529	1.73e-69	8.55e-34	MKK2	M2K2_ARATH Mitogen-activated protein kinase kinase 2 OS=Arabidopsis thaliana GN=MKK2 PE=1 SV=2
GSMUA_Achr10T21350_001	Significant	Non-significant	0.358569	1.19222	0	1.11e-39	At2g19810	C3H20_ARATH Zinc finger CCCH domain-containing protein 20 OS=Arabidopsis thaliana GN=At2g19810 PE=2 SV=1
GSMUA_Achr10T21360_001	Significant	Significant	0.19818	0.101318	5.43e-108	0	NUDT8	NUDT8_ARATH Nudix hydrolase 8 OS=Arabidopsis thaliana GN=NUDT8 PE=2 SV=2
GSMUA_Achr10T21370_001	Significant	Non-significant	5.34756	1.06247	1.24e-150	0.278318	NA	NA
GSMUA_Achr10T21790_001	Non-significant	Significant	1.64234	2.57408	2.34e-10	1.28e-16	NA	NA
GSMUA_Achr10T21830_001	Significant	Non-significant	0.198088	0.706729	0	1.53e-56	NA	NA
GSMUA_Achr10T21850_001	Significant	Non-significant	0.22748	1.64436	7.17e-120	1.15e-16	PYL8	PYL8_ARATH Abscisic acid receptor PYL8 OS=Arabidopsis thaliana GN=PYL8 PE=1 SV=1
GSMUA_Achr10T21980_001	Significant	Significant	0.38084	0.452966	0	3.36e-242	At5g41620	Y5162_ARATH Uncharacterized protein At5g41620 OS=Arabidopsis thaliana GN=At5g41620 PE=1 SV=2
GSMUA_Achr10T22130_001	Significant	Non-significant	0.497303	1.38778	1.23e-207	2.09e-53	At2g32230	PP179_ARATH Pentatricopeptide repeat-containing protein At2g32230, mitochondrial OS=Arabidopsis thaliana GN=At2g32230 PE=2 SV=1
GSMUA_Achr10T22240_001	Significant	Significant	15.89	4.90936	0	3.71e-72	TIP2-2	TIP22_ORYSJ Probable aquaporin TIP2-2 OS=Oryza sativa subsp. japonica GN=TIP2-2 PE=2 SV=1
GSMUA_Achr10T22320_001	Significant	Non-significant	0.421962	0.741594	2.52e-67	5.96e-06	IQD1	IQD1_ARATH Protein IQ-DOMAIN 1 OS=Arabidopsis thaliana GN=IQD1 PE=1 SV=1
GSMUA_Achr10T22360_001	Significant	Significant	31.4715	16.9045	0	2.46e-215	NA	NA
GSMUA_Achr10T22450_001	Significant	Non-significant	0.497128	1.06164	1.97e-174	0.00024998	PHT4;1	PHT41_ORYSJ Probable anion transporter 1, chloroplastic OS=Oryza sativa subsp. japonica GN=PHT4;1 PE=2 SV=1
GSMUA_Achr10T22500_001	Significant	Non-significant	0.177337	0.822255	0	3.56e-06	NA	NA
GSMUA_Achr10T22510_001	Significant	Significant	2.08178	2.29459	6.77e-61	3.32e-24	NA	NA
GSMUA_Achr10T22580_001	Non-significant	Significant	1.54959	9.77049	1.47e-64	0	At3g19950	RNG1L_ARATH E3 ubiquitin-protein ligase RING1-like OS=Arabidopsis thaliana GN=At3g19950 PE=2 SV=1
GSMUA_Achr10T22620_001	Significant	Non-significant	0.478658	0.573224	2.36e-60	9.91e-40	TRP5	TRP5_ARATH Telomere repeat-binding protein 5 OS=Arabidopsis thaliana GN=TRP5 PE=1 SV=2
GSMUA_Achr10T22660_001	Non-significant	Significant	1.97941	2.21151	4.21e-105	1.29e-265	rlmN	RLMN_THEEB Ribosomal RNA large subunit methyltransferase N OS=Thermosynechococcus elongatus (strain BP-1) GN=rlmN PE=3 SV=1
GSMUA_Achr10T22730_001	Significant	Significant	2.80491	5.332	0	0	NA	NA
GSMUA_Achr10T22750_001	Non-significant	Significant	1.52634	2.32606	3.83e-64	6.06e-195	PUB33	PUB33_ARATH U-box domain-containing protein 33 OS=Arabidopsis thaliana GN=PUB33 PE=2 SV=2
GSMUA_Achr10T22800_001	Non-significant	Significant	0.700299	2.14924	4.93e-09	1.22e-38	HSP70	HSP7C_PETHY Heat shock cognate 70 kDa protein OS=Petunia hybrida GN=HSP70 PE=2 SV=1
GSMUA_Achr10T22810_001	Non-significant	Significant	0.933621	2.3364	0.276954	4.97e-47	HSP70	HSP7C_PETHY Heat shock cognate 70 kDa protein OS=Petunia hybrida GN=HSP70 PE=2 SV=1
GSMUA_Achr10T22850_001	Significant	Non-significant	5.41394	1.75549	0	3.38e-38	NA	NA
GSMUA_Achr10T22870_001	Significant	Non-significant	2.44775	1.54032	1.75e-195	3.04e-51	NA	NA
GSMUA_Achr10T22960_001	Significant	Significant	3.33945	2.35233	2.19e-163	4.08e-91	NA	NA
GSMUA_Achr10T22970_001	Significant	Significant	5.04624	5.92628	0	0	LBD1	LBD1_ARATH LOB domain-containing protein 1 OS=Arabidopsis thaliana GN=LBD1 PE=2 SV=1
GSMUA_Achr10T22990_001	Non-significant	Significant	1.52358	2.74932	1.45e-16	1.94e-47	Dolpp1	DOPP1_MOUSE Dolichyldiphosphatase 1 OS=Mus musculus GN=Dolpp1 PE=2 SV=1
GSMUA_Achr10T23040_001	Significant	Non-significant	2.0307	0.953891	1.54e-115	0.311692	Os05g0163100	ALFL1_ORYSJ PHD finger protein ALFIN-LIKE 1 OS=Oryza sativa subsp. japonica GN=Os05g0163100 PE=2 SV=1
GSMUA_Achr10T23080_001	Non-significant	Significant	1.92905	2.76599	3.5e-76	1.45e-248	GSH1	GSH1_TOBAC Glutamate--cysteine ligase, chloroplastic OS=Nicotiana tabacum GN=GSH1 PE=2 SV=2
GSMUA_Achr10T23170_001	Significant	Significant	30.8074	9.05013	0	0	LKR/SDH	AASS_ARATH Alpha-aminoadipic semialdehyde synthase OS=Arabidopsis thaliana GN=LKR/SDH PE=1 SV=1
GSMUA_Achr10T23180_001	Significant	Significant	3.33855	6.9287	1.71e-48	8.18e-113	ATL3	ATL3_ARATH RING-H2 finger protein ATL3 OS=Arabidopsis thaliana GN=ATL3 PE=2 SV=1
GSMUA_Achr10T23230_001	Significant	Significant	0.223055	0.480493	0	1.17e-204	Os04g0281900	CSPLA_ORYSJ CASP-like protein Os04g0281900 OS=Oryza sativa subsp. japonica GN=Os04g0281900 PE=2 SV=1
GSMUA_Achr10T23260_001	Significant	Significant	0.354272	0.241063	1.64e-85	6.79e-282	APL	APL_ARATH Myb family transcription factor APL OS=Arabidopsis thaliana GN=APL PE=2 SV=2
GSMUA_Achr10T23310_001	Non-significant	Significant	1.87702	2.21413	9.77e-152	3.91e-78	ARA1	ARAK_ARATH L-arabinokinase OS=Arabidopsis thaliana GN=ARA1 PE=1 SV=1
GSMUA_Achr10T23390_001	Significant	Non-significant	0.255004	0.661476	6.07e-15	0.00325352	NA	NA
GSMUA_Achr10T23480_001	Non-significant	Significant	0.905564	2.29636	0.204254	9.79e-29	XTH23	XTH23_ARATH Probable xyloglucan endotransglucosylase/hydrolase protein 23 OS=Arabidopsis thaliana GN=XTH23 PE=2 SV=1
GSMUA_Achr10T23510_001	Significant	Non-significant	2.21456	1.66485	4.99e-224	1.91e-38	BBR	BBR_ARATH E3 ubiquitin ligase BIG BROTHER-related OS=Arabidopsis thaliana GN=BBR PE=2 SV=1
GSMUA_Achr10T23520_001	Significant	Significant	0.4305	0.424288	2.08e-226	0	NA	NA
GSMUA_Achr10T23620_001	Significant	Non-significant	2.15024	0.928878	6.47e-20	0.310828	NA	NA
GSMUA_Achr10T23700_001	Significant	Non-significant	0.405098	0.868944	0	2.28e-51	COL3	COL3_ARATH Zinc finger protein CONSTANS-LIKE 3 OS=Arabidopsis thaliana GN=COL3 PE=1 SV=1
GSMUA_Achr10T23760_001	Significant	Significant	13.354	7.89387	0	0	TPS9	TPS9_ARATH Probable alpha,alpha-trehalose-phosphate synthase [UDP-forming] 9 OS=Arabidopsis thaliana GN=TPS9 PE=1 SV=1
GSMUA_Achr10T23770_001	Non-significant	Significant	1.9727	2.59448	2.68e-52	3.84e-72	VP22-1	VP221_ARATH Vacuolar protein sorting-associated protein 22 homolog 1 OS=Arabidopsis thaliana GN=VP22-1 PE=2 SV=2
GSMUA_Achr10T23780_001	Significant	Non-significant	0.289037	1.45035	0	2.76e-12	NA	NA
GSMUA_Achr10T24010_001	Significant	Significant	2.16438	2.73125	6.65e-234	4.84e-276	At4g31860	P2C60_ARATH Probable protein phosphatase 2C 60 OS=Arabidopsis thaliana GN=At4g31860 PE=2 SV=1
GSMUA_Achr10T24060_001	Significant	Non-significant	2.08372	0.705832	8.18e-39	1.25e-19	CIPK6	CIPK6_ORYSJ CBL-interacting protein kinase 6 OS=Oryza sativa subsp. japonica GN=CIPK6 PE=2 SV=1
GSMUA_Achr10T24070_001	Significant	Non-significant	12.0288	1.93255	0	3.77e-88	CIPK25	CIPKP_ARATH CBL-interacting serine/threonine-protein kinase 25 OS=Arabidopsis thaliana GN=CIPK25 PE=2 SV=1
GSMUA_Achr10T24140_001	Significant	Non-significant	2.33127	1.671	7.22e-75	5.62e-30	GOS11	GOS11_ARATH Golgi SNAP receptor complex member 1-1 OS=Arabidopsis thaliana GN=GOS11 PE=2 SV=1
GSMUA_Achr10T24160_001	Significant	Non-significant	2.5848	1.02551	1.39e-76	0.64941	DCUN1D4	DCNL4_HUMAN DCN1-like protein 4 OS=Homo sapiens GN=DCUN1D4 PE=1 SV=2
GSMUA_Achr10T24410_001	Significant	Significant	0.352563	0.386633	0	0	ATPD	ATPD_TOBAC ATP synthase delta chain, chloroplastic OS=Nicotiana tabacum GN=ATPD PE=2 SV=1
GSMUA_Achr10T24510_001	Non-significant	Significant	0.615483	0.488951	6.95e-25	4.66e-24	Rv2006	Y2006_MYCTU Uncharacterized glycosyl hydrolase Rv2006/MT2062 OS=Mycobacterium tuberculosis GN=Rv2006 PE=1 SV=1
GSMUA_Achr10T24580_001	Non-significant	Significant	0.866486	0.402287	0.001752	4.73e-101	QUA2	PMTT_ARATH Probable pectin methyltransferase QUA2 OS=Arabidopsis thaliana GN=QUA2 PE=1 SV=2
GSMUA_Achr10T24600_001	Non-significant	Significant	0.587138	0.411516	6.37e-41	1.09e-236	cbbY	CBBY_RHOCA Protein CbbY OS=Rhodobacter capsulatus GN=cbbY PE=3 SV=1
GSMUA_Achr10T24610_001	Non-significant	Significant	0.547762	0.420168	6.35e-22	1.38e-66	NA	NA
GSMUA_Achr10T24630_001	Significant	Significant	2.17803	2.41363	6.73e-17	2.1e-16	NA	NA
GSMUA_Achr10T24710_001	Significant	Non-significant	0.400805	0.704063	2.21e-194	1.64e-31	NA	NA
GSMUA_Achr10T24720_001	Significant	Non-significant	0.493573	1.50587	0	3.15e-133	SHKA	AROF_SOLTU Phospho-2-dehydro-3-deoxyheptonate aldolase 1, chloroplastic OS=Solanum tuberosum GN=SHKA PE=1 SV=2
GSMUA_Achr10T24760_001	Significant	Significant	2.19865	2.31082	5e-77	8.13e-89	At1g65010	Y1501_ARATH Putative WEB family protein At1g65010, chloroplastic OS=Arabidopsis thaliana GN=At1g65010 PE=1 SV=1
GSMUA_Achr10T24780_001	Non-significant	Significant	0.551889	8.04583	1.05e-15	1.19e-114	NA	NA
GSMUA_Achr10T24900_001	Non-significant	Significant	1.80517	4.22647	3.96e-20	3.38e-100	ATL31	ATL31_ARATH E3 ubiquitin-protein ligase ATL31 OS=Arabidopsis thaliana GN=ATL31 PE=1 SV=2
GSMUA_Achr10T24920_001	Significant	Non-significant	0.446153	1.06836	1.55e-72	0.168445	RPPL1	R13L1_ARATH Putative disease resistance RPP13-like protein 1 OS=Arabidopsis thaliana GN=RPPL1 PE=2 SV=1
GSMUA_Achr10T25020_001	Significant	Non-significant	2.34653	1.52962	9.45e-42	2.88e-16	dfr1	DYR_SCHPO Dihydrofolate reductase OS=Schizosaccharomyces pombe (strain 972 / ATCC 24843) GN=dfr1 PE=2 SV=2
GSMUA_Achr10T25060_001	Significant	Non-significant	2.43056	1.65257	5.53e-139	3.55e-24	pgi	G6PI_NOSP7 Glucose-6-phosphate isomerase OS=Nostoc punctiforme (strain ATCC 29133 / PCC 73102) GN=pgi PE=3 SV=1
GSMUA_Achr10T25070_001	Non-significant	Significant	1.69231	14.513	1.46e-114	0	Slc25a11	M2OM_MOUSE Mitochondrial 2-oxoglutarate/malate carrier protein OS=Mus musculus GN=Slc25a11 PE=1 SV=3
GSMUA_Achr10T25120_001	Significant	Non-significant	2.65382	1.57439	9.39e-161	3.34e-24	trappc5	TPPC5_DICDI Trafficking protein particle complex subunit 5 OS=Dictyostelium discoideum GN=trappc5 PE=3 SV=1
GSMUA_Achr10T25160_001	Significant	Significant	3.06982	2.14057	4.73e-119	3.77e-33	At1g47380	P2C12_ARATH Probable protein phosphatase 2C 12 OS=Arabidopsis thaliana GN=At1g47380 PE=2 SV=1
GSMUA_Achr10T25430_001	Significant	Significant	5.15085	2.20557	5.63e-279	3.26e-60	MTP7	MTP7_ORYSJ Metal tolerance protein 7 OS=Oryza sativa subsp. japonica GN=MTP7 PE=2 SV=1
GSMUA_Achr10T25440_001	Significant	Significant	13.814	10.8158	0	2.1e-231	NA	NA
GSMUA_Achr10T25630_001	Non-significant	Significant	1.58349	2.09075	6.57e-19	1.63e-46	TFIIB	TF2B_ORYSJ Transcription initiation factor IIB OS=Oryza sativa subsp. japonica GN=TFIIB PE=1 SV=1
GSMUA_Achr10T25680_001	Significant	Significant	2.71993	2.8928	0	0	Dnaaf1	DAAF1_MOUSE Dynein assembly factor 1, axonemal OS=Mus musculus GN=Dnaaf1 PE=2 SV=1
GSMUA_Achr10T25790_001	Significant	Non-significant	0.486182	0.817136	4.57e-159	1.36e-09	Os08g0359500	Y8359_ORYSJ Uncharacterized protein Os08g0359500 OS=Oryza sativa subsp. japonica GN=Os08g0359500 PE=2 SV=1
GSMUA_Achr10T25950_001	Non-significant	Significant	1.11033	0.481019	3.84e-05	3.91e-33	PAP3	PPA3_ARATH Purple acid phosphatase 3 OS=Arabidopsis thaliana GN=PAP3 PE=2 SV=1
GSMUA_Achr10T26050_001	Significant	Significant	3.21356	6.94574	0	0	WRKY42	WRK42_ARATH Probable WRKY transcription factor 42 OS=Arabidopsis thaliana GN=WRKY42 PE=2 SV=1
GSMUA_Achr10T26060_001	Significant	Significant	2.09245	2.06725	6.44e-56	9.09e-97	gemin2	GEMI2_XENLA Gem-associated protein 2 OS=Xenopus laevis GN=gemin2 PE=1 SV=1
GSMUA_Achr10T26150_001	Significant	Significant	2.70556	2.30832	6.99e-15	4.49e-17	NA	NA
GSMUA_Achr10T26160_001	Significant	Significant	0.145528	0.356454	0	0	GLK1	GLK1_ORYSJ Probable transcription factor GLK1 OS=Oryza sativa subsp. japonica GN=GLK1 PE=2 SV=1
GSMUA_Achr10T26280_001	Non-significant	Significant	0.895084	0.396469	0.233124	4.53e-66	TIP4-4	TIP44_MAIZE Aquaporin TIP4-4 OS=Zea mays GN=TIP4-4 PE=2 SV=1
GSMUA_Achr10T26310_001	Non-significant	Significant	0.5146	0.479838	0	0	IAA27	IAA27_ARATH Auxin-responsive protein IAA27 OS=Arabidopsis thaliana GN=IAA27 PE=1 SV=1
GSMUA_Achr10T26390_001	Significant	Significant	16.5195	18.1095	0	0	NYC1	NYC1_ORYSJ Probable chlorophyll(ide) b reductase NYC1, chloroplastic OS=Oryza sativa subsp. japonica GN=NYC1 PE=1 SV=1
GSMUA_Achr10T26660_001	Non-significant	Significant	1.11156	2.6218	4.99e-06	3.56e-275	APUM1	PUM1_ARATH Pumilio homolog 1 OS=Arabidopsis thaliana GN=APUM1 PE=2 SV=1
GSMUA_Achr10T26670_001	Significant	Non-significant	0.485643	0.521757	8.07e-160	4.26e-103	NA	NA
GSMUA_Achr10T26880_001	Significant	Non-significant	0.228287	0.74879	0	6.16e-106	COL16	COL16_ARATH Zinc finger protein CONSTANS-LIKE 16 OS=Arabidopsis thaliana GN=COL16 PE=2 SV=2
GSMUA_Achr10T26910_001	Significant	Non-significant	2.64225	1.42494	8.97e-47	8.59e-29	AGD11	AGD11_ARATH Probable ADP-ribosylation factor GTPase-activating protein AGD11 OS=Arabidopsis thaliana GN=AGD11 PE=2 SV=1
GSMUA_Achr10T26960_001	Non-significant	Significant	1.44072	2.15703	0.00232934	8.24e-16	NA	NA
GSMUA_Achr10T27000_001	Significant	Non-significant	3.60975	1.15742	8.01e-108	0.001874	SPX1	SPX1_ORYSJ SPX domain-containing protein 1 OS=Oryza sativa subsp. japonica GN=SPX1 PE=2 SV=1
GSMUA_Achr10T27150_001	Significant	Non-significant	0.293396	0.556322	1.42e-132	1.56e-45	At3g10130	HBPL1_ARATH Heme-binding-like protein At3g10130, chloroplastic OS=Arabidopsis thaliana GN=At3g10130 PE=1 SV=1
GSMUA_Achr10T27260_001	Significant	Non-significant	2.43401	1.28971	1.18e-75	7.36e-07	TAX10	DBNBT_TAXCA 3'-N-debenzoyl-2'-deoxytaxol N-benzoyltransferase OS=Taxus canadensis GN=TAX10 PE=1 SV=1
GSMUA_Achr10T27330_001	Non-significant	Significant	1.49621	3.50538	1.08e-183	0	GI	GIGAN_ORYSJ Protein GIGANTEA OS=Oryza sativa subsp. japonica GN=GI PE=2 SV=2
GSMUA_Achr10T27420_001	Significant	Non-significant	8.68695	1.43693	0	5.81e-26	HAT5	HAT5_ARATH Homeobox-leucine zipper protein HAT5 OS=Arabidopsis thaliana GN=HAT5 PE=1 SV=1
GSMUA_Achr10T27460_001	Non-significant	Significant	1.87127	2.04363	1.63e-23	4.49e-54	MKK2	M2K2_ARATH Mitogen-activated protein kinase kinase 2 OS=Arabidopsis thaliana GN=MKK2 PE=1 SV=2
GSMUA_Achr10T27470_001	Significant	Significant	0.358934	0.412843	0	0	ywkD	YWKD_BACSU Uncharacterized protein ywkD OS=Bacillus subtilis GN=ywkD PE=4 SV=1
GSMUA_Achr10T27540_001	Significant	Significant	0.0957246	0.163642	0	5.94e-251	mcfB	MCFB_DICDI Mitochondrial substrate carrier family protein B OS=Dictyostelium discoideum GN=mcfB PE=3 SV=1
GSMUA_Achr10T27610_001	Significant	Non-significant	0.180802	0.965094	1.04e-229	0.240382	VSPA	VSPA_SOYBN Stem 28 kDa glycoprotein OS=Glycine max GN=VSPA PE=2 SV=1
GSMUA_Achr10T27630_001	Non-significant	Significant	0.859595	3.34365	2.03e-06	1.21e-275	HSL1	HSL1_ARATH Receptor-like protein kinase HSL1 OS=Arabidopsis thaliana GN=HSL1 PE=2 SV=1
GSMUA_Achr10T27730_001	Significant	Non-significant	0.388751	0.877122	2.92e-240	0.022999	NA	NA
GSMUA_Achr10T27810_001	Significant	Non-significant	0.170022	0.819577	0	1.82e-14	HSFC2A	HFC2A_ORYSJ Heat stress transcription factor C-2a OS=Oryza sativa subsp. japonica GN=HSFC2A PE=2 SV=1
GSMUA_Achr10T27910_001	Significant	Non-significant	0.36168	1.24421	0	8.14e-13	Os01g0192000	C3H2_ORYSJ Zinc finger CCCH domain-containing protein 2 OS=Oryza sativa subsp. japonica GN=Os01g0192000 PE=2 SV=1
GSMUA_Achr10T28150_001	Non-significant	Significant	1.00082	2.07256	0.986532	2.34e-47	NPEPPS	PSA_HUMAN Puromycin-sensitive aminopeptidase OS=Homo sapiens GN=NPEPPS PE=1 SV=2
GSMUA_Achr10T28170_001	Non-significant	Significant	1.81993	2.13792	5.68e-224	7.17e-290	Npepps	PSA_MOUSE Puromycin-sensitive aminopeptidase OS=Mus musculus GN=Npepps PE=1 SV=2
GSMUA_Achr10T28180_001	Non-significant	Significant	1.29276	2.39238	8.24e-18	2.82e-182	NPEPPS	PSA_HUMAN Puromycin-sensitive aminopeptidase OS=Homo sapiens GN=NPEPPS PE=1 SV=2
GSMUA_Achr10T28270_001	Significant	Non-significant	6.84601	0.939946	0	0.363498	LRX4	LRX4_ARATH Leucine-rich repeat extensin-like protein 4 OS=Arabidopsis thaliana GN=LRX4 PE=1 SV=1
GSMUA_Achr10T28290_001	Significant	Non-significant	0.0778614	0.787075	0	5.45e-20	UGT75C1	U75C1_ARATH UDP-glycosyltransferase 75C1 OS=Arabidopsis thaliana GN=UGT75C1 PE=2 SV=2
GSMUA_Achr10T28360_001	Non-significant	Significant	1.85385	2.48346	0	0	AATP1	TLC1_ARATH ADP,ATP carrier protein 1, chloroplastic OS=Arabidopsis thaliana GN=AATP1 PE=1 SV=2
GSMUA_Achr10T28420_001	Non-significant	Significant	0.93864	0.382713	0.14809	9.69e-52	KCS11	KCS11_ARATH 3-ketoacyl-CoA synthase 11 OS=Arabidopsis thaliana GN=KCS11 PE=1 SV=1
GSMUA_Achr10T28500_001	Significant	Significant	5.08953	4.96993	1.08e-194	1.61e-63	At1g15400	Y1540_ARATH Uncharacterized protein At1g15400 OS=Arabidopsis thaliana GN=At1g15400 PE=1 SV=2
GSMUA_Achr10T28510_001	Significant	Significant	8.15478	2.03836	0	4.97e-101	ABCC3	AB3C_ARATH ABC transporter C family member 3 OS=Arabidopsis thaliana GN=ABCC3 PE=1 SV=1
GSMUA_Achr10T28800_001	Significant	Significant	2.20163	3.54743	0	0	oatA	OAT_DICDI Probable ornithine aminotransferase OS=Dictyostelium discoideum GN=oatA PE=3 SV=1
GSMUA_Achr10T28810_001	Significant	Non-significant	0.48682	0.76438	6.89e-176	2.89e-30	KEA3	KEA3_ARATH K(+) efflux antiporter 3, chloroplastic OS=Arabidopsis thaliana GN=KEA3 PE=1 SV=2
GSMUA_Achr10T28910_001	Significant	Significant	49.7182	2.75389	0	2.81e-40	NA	NA
GSMUA_Achr10T29520_001	Non-significant	Significant	1.28255	2.25429	6.54e-26	0	CNGC20	CNG20_ARATH Probable cyclic nucleotide-gated ion channel 20, chloroplastic OS=Arabidopsis thaliana GN=CNGC20 PE=2 SV=1
GSMUA_Achr10T29560_001	Significant	Significant	7.99598	2.42708	3.17e-190	2e-22	NA	NA
GSMUA_Achr10T29630_001	Significant	Non-significant	2.872	1.41534	3.1e-66	4.1e-10	MOT2	NOT4_YEAST General negative regulator of transcription subunit 4 OS=Saccharomyces cerevisiae (strain ATCC 204508 / S288c) GN=MOT2 PE=1 SV=1
GSMUA_Achr10T29700_001	Non-significant	Significant	1.40373	10.327	0.00046713	1.03e-212	FTSH6	FTSH6_ARATH ATP-dependent zinc metalloprotease FTSH 6, chloroplastic OS=Arabidopsis thaliana GN=FTSH6 PE=2 SV=1
GSMUA_Achr10T29710_001	Significant	Significant	2.442	20.7005	6.39e-27	0	FTSH6	FTSH6_ARATH ATP-dependent zinc metalloprotease FTSH 6, chloroplastic OS=Arabidopsis thaliana GN=FTSH6 PE=2 SV=1
GSMUA_Achr10T29740_001	Significant	Significant	0.379157	0.297014	1.56e-51	2.67e-79	NIP2-1	NIP21_MAIZE Aquaporin NIP2-1 OS=Zea mays GN=NIP2-1 PE=2 SV=2
GSMUA_Achr10T29850_001	Significant	Non-significant	2.02186	1.0297	7.64e-75	0.545484	GAUT9	GAUT9_ARATH Probable galacturonosyltransferase 9 OS=Arabidopsis thaliana GN=GAUT9 PE=2 SV=1
GSMUA_Achr10T29990_001	Significant	Non-significant	2.29226	1.21805	9.18e-139	1.03e-07	COL16	COL16_ARATH Zinc finger protein CONSTANS-LIKE 16 OS=Arabidopsis thaliana GN=COL16 PE=2 SV=2
GSMUA_Achr10T30010_001	Non-significant	Significant	0.567196	0.484758	0	0	At4g01150	Y4115_ARATH Uncharacterized protein At4g01150, chloroplastic OS=Arabidopsis thaliana GN=At4g01150 PE=1 SV=1
GSMUA_Achr10T30020_001	Significant	Non-significant	2.42883	1.57735	2.45e-278	4.05e-41	NA	NA
GSMUA_Achr10T30060_001	Significant	Significant	0.482536	0.338286	8.91e-75	6.94e-248	SULTR3;3	SUT33_ARATH Probable sulfate transporter 3.3 OS=Arabidopsis thaliana GN=SULTR3;3 PE=2 SV=2
GSMUA_Achr10T30070_001	Significant	Significant	0.419225	0.347853	3.96e-43	2.08e-78	SULTR3;3	SUT33_ARATH Probable sulfate transporter 3.3 OS=Arabidopsis thaliana GN=SULTR3;3 PE=2 SV=2
GSMUA_Achr10T30160_001	Non-significant	Significant	1.35726	3.58172	0.000974384	2.76e-11	NA	NA
GSMUA_Achr10T30170_001	Non-significant	Significant	1.35359	9.37375	3.99e-08	3.28e-209	NA	NA
GSMUA_Achr10T30210_001	Non-significant	Significant	1.68439	3.5152	4.61e-50	8.8e-134	ESC	ESCA_ARATH Putative DNA-binding protein ESCAROLA OS=Arabidopsis thaliana GN=ESC PE=2 SV=1
GSMUA_Achr10T30250_001	Non-significant	Significant	1.37673	2.95321	2.38e-07	7.19e-64	CYCD3-1	CCD31_ORYSJ Cyclin-D3-1 OS=Oryza sativa subsp. japonica GN=CYCD3-1 PE=2 SV=2
GSMUA_Achr10T30360_001	Non-significant	Significant	1.37203	2.08094	5.11e-124	0	NA	NA
GSMUA_Achr10T30380_001	Significant	Non-significant	0.237539	0.656757	9.87e-146	3.75e-33	SHKA	AROF_SOLTU Phospho-2-dehydro-3-deoxyheptonate aldolase 1, chloroplastic OS=Solanum tuberosum GN=SHKA PE=1 SV=2
GSMUA_Achr10T30690_001	Significant	Non-significant	0.489949	0.795519	1.02e-25	0.00447206	NA	NA
GSMUA_Achr10T30810_001	Non-significant	Significant	1.33586	2.30164	2.05e-28	0	Os04g0656100	PMA1_ORYSJ Plasma membrane ATPase OS=Oryza sativa subsp. japonica GN=Os04g0656100 PE=2 SV=1
GSMUA_Achr10T31020_001	Significant	Significant	0.279676	0.369343	0	0	Stard7	STAR7_MOUSE StAR-related lipid transfer protein 7, mitochondrial OS=Mus musculus GN=Stard7 PE=2 SV=2
GSMUA_Achr10T31360_001	Significant	Significant	32.2547	2.4749	0	1.5e-63	COL10	COL10_ARATH Zinc finger protein CONSTANS-LIKE 10 OS=Arabidopsis thaliana GN=COL10 PE=1 SV=1
GSMUA_Achr10T31470_001	Significant	Non-significant	3.37498	0.647249	0	1.05e-145	nep2	NEP2_NEPGR Aspartic proteinase nepenthesin-2 OS=Nepenthes gracilis GN=nep2 PE=1 SV=1
GSMUA_Achr11T00020_001	Significant	Non-significant	0.303927	0.901455	0	6.52e-55	NA	NA
GSMUA_Achr11T00200_001	Significant	Non-significant	0.35624	0.584045	8.67e-121	2.17e-35	rps7-A	RR7_CUSEX 30S ribosomal protein S7, plastid OS=Cuscuta exaltata GN=rps7-A PE=3 SV=1
GSMUA_Achr11T00370_001	Significant	Non-significant	2.49605	1.53159	1.67e-103	1.05e-13	At2g38710	AMERL_ARATH Uncharacterized protein At2g38710 OS=Arabidopsis thaliana GN=At2g38710 PE=2 SV=1
GSMUA_Achr11T00450_001	Significant	Non-significant	0.456709	0.794486	5.59e-42	1.66e-11	petF2	FER2_SYNP6 Ferredoxin-2 OS=Synechococcus sp. (strain ATCC 27144 / PCC 6301 / SAUG 1402/1) GN=petF2 PE=3 SV=2
GSMUA_Achr11T00570_001	Significant	Significant	2.11802	2.27523	2.47e-268	1.82e-147	PDIL1-4	PDI14_ARATH Protein disulfide isomerase-like 1-4 OS=Arabidopsis thaliana GN=PDIL1-4 PE=2 SV=1
GSMUA_Achr11T00680_001	Significant	Non-significant	2.4835	1.5835	3.76e-234	3.43e-36	YPTM2	YPTM2_MAIZE GTP-binding protein YPTM2 OS=Zea mays GN=YPTM2 PE=2 SV=1
GSMUA_Achr11T00800_001	Significant	Significant	5.43897	2.25936	6.62e-92	6.15e-20	LOG3	LOG3_ARATH Cytokinin riboside 5'-monophosphate phosphoribohydrolase LOG3 OS=Arabidopsis thaliana GN=LOG3 PE=1 SV=1
GSMUA_Achr11T00830_001	Non-significant	Significant	1.93246	3.36598	3.67e-85	0	NA	NA
GSMUA_Achr11T00880_001	Significant	Significant	15.1812	2.92773	6.03e-301	2.73e-33	NAC100	NC100_ARATH NAC domain-containing protein 100 OS=Arabidopsis thaliana GN=NAC100 PE=2 SV=1
GSMUA_Achr11T00890_001	Significant	Non-significant	0.332222	0.554369	0	0	Stard7	STAR7_MOUSE StAR-related lipid transfer protein 7, mitochondrial OS=Mus musculus GN=Stard7 PE=2 SV=2
GSMUA_Achr11T01070_001	Significant	Non-significant	2.12904	1.53759	2.33e-125	1.51e-32	NA	NA
GSMUA_Achr11T01120_001	Significant	Non-significant	3.08125	1.22023	5.3e-94	0.00312244	ADF5	ADF5_ORYSJ Actin-depolymerizing factor 5 OS=Oryza sativa subsp. japonica GN=ADF5 PE=2 SV=1
GSMUA_Achr11T01150_001	Significant	Non-significant	0.419327	0.512588	1.36e-74	1.67e-64	NA	NA
GSMUA_Achr11T01160_001	Non-significant	Significant	1.69494	3.20015	5.37e-25	4.79e-104	NIP2	NIP2_ARATH NEP1-interacting protein 2 OS=Arabidopsis thaliana GN=NIP2 PE=1 SV=1
GSMUA_Achr11T01170_001	Significant	Significant	3.41711	2.51568	0	0	ACO2	ACO2M_ARATH Aconitate hydratase 2, mitochondrial OS=Arabidopsis thaliana GN=ACO2 PE=1 SV=2
GSMUA_Achr11T01280_001	Significant	Significant	7.22369	3.4964	0	0	NA	NA
GSMUA_Achr11T01320_001	Non-significant	Significant	0.986828	5.04446	0.802128	9.13e-247	ANAC094	NAC94_ARATH Putative NAC domain-containing protein 94 OS=Arabidopsis thaliana GN=ANAC094 PE=2 SV=1
GSMUA_Achr11T01380_001	Significant	Non-significant	2.15137	1.32928	8.61e-16	0.00449338	NA	NA
GSMUA_Achr11T01420_001	Significant	Significant	0.0698724	0.175392	0	0	LHY	LHY_ARATH Protein LHY OS=Arabidopsis thaliana GN=LHY PE=1 SV=2
GSMUA_Achr11T01430_001	Significant	Significant	0.293849	0.497604	0	0	PETH	FENR1_PEA Ferredoxin--NADP reductase, leaf isozyme, chloroplastic OS=Pisum sativum GN=PETH PE=1 SV=1
GSMUA_Achr11T01450_001	Significant	Significant	0.068445	0.314459	0	0	GAPB	G3PB_PEA Glyceraldehyde-3-phosphate dehydrogenase B, chloroplastic OS=Pisum sativum GN=GAPB PE=2 SV=2
GSMUA_Achr11T01640_001	Non-significant	Significant	0.625691	0.472567	1.89e-40	1.55e-61	At3g61260	Y3126_ARATH Uncharacterized protein At3g61260 OS=Arabidopsis thaliana GN=At3g61260 PE=1 SV=1
GSMUA_Achr11T01650_001	Significant	Significant	5.16584	8.44619	2.34e-163	4.65e-302	FLOT1	FLOT1_ORYSJ Flotillin-like protein 1 OS=Oryza sativa subsp. japonica GN=FLOT1 PE=3 SV=1
GSMUA_Achr11T01710_001	Significant	Non-significant	2.48916	1.56222	5.43e-221	6.22e-51	NA	NA
GSMUA_Achr11T01870_001	Non-significant	Significant	1.73781	2.37325	7.44e-12	5.91e-34	NA	NA
GSMUA_Achr11T01900_001	Significant	Significant	0.190656	0.401831	0	0	PORB	PORB_HORVU Protochlorophyllide reductase B, chloroplastic OS=Hordeum vulgare GN=PORB PE=2 SV=1
GSMUA_Achr11T01950_001	Significant	Non-significant	2.63361	1.58744	0	6.17e-189	CBP3	CBP3_ORYSJ Serine carboxypeptidase 3 OS=Oryza sativa subsp. japonica GN=CBP3 PE=2 SV=1
GSMUA_Achr11T02140_001	Significant	Significant	3.96971	2.64697	3.35e-300	2.36e-95	EIN4	EIN4_ARATH Protein EIN4 OS=Arabidopsis thaliana GN=EIN4 PE=1 SV=1
GSMUA_Achr11T02220_001	Significant	Significant	0.350461	0.229994	0	0	arsB	ARSB_DICDI Putative transporter arsB OS=Dictyostelium discoideum GN=arsB PE=2 SV=1
GSMUA_Achr11T02240_001	Significant	Non-significant	0.234458	0.618894	0	1e-304	TIP1-1	TIP11_ORYSJ Probable aquaporin TIP1-1 OS=Oryza sativa subsp. japonica GN=TIP1-1 PE=2 SV=1
GSMUA_Achr11T02340_001	Significant	Non-significant	2.51658	1.91445	0	1.47e-207	UGT92A1	U92A1_ARATH UDP-glycosyltransferase 92A1 OS=Arabidopsis thaliana GN=UGT92A1 PE=2 SV=1
GSMUA_Achr11T02350_001	Non-significant	Significant	0.94472	0.335413	0.326146	4.28e-98	UGT92A1	U92A1_ARATH UDP-glycosyltransferase 92A1 OS=Arabidopsis thaliana GN=UGT92A1 PE=2 SV=1
GSMUA_Achr11T02390_001	Significant	Non-significant	2.59259	1.21436	4.53e-261	1.84e-08	ABCC5	AB5C_ARATH ABC transporter C family member 5 OS=Arabidopsis thaliana GN=ABCC5 PE=2 SV=2
GSMUA_Achr11T02430_001	Significant	Significant	0.241073	0.224692	3.34e-241	0	AMT1-1	AMT11_ORYSJ Ammonium transporter 1 member 1 OS=Oryza sativa subsp. japonica GN=AMT1-1 PE=2 SV=1
GSMUA_Achr11T02570_001	Non-significant	Significant	0.813192	5.62878	3.02e-05	0	PTR3-A	PTR3_ARATH Peptide transporter PTR3-A OS=Arabidopsis thaliana GN=PTR3-A PE=2 SV=1
GSMUA_Achr11T02590_001	Significant	Non-significant	2.13328	1.86813	6.54e-256	4.09e-161	CYN	CYNS_MAIZE Cyanate hydratase OS=Zea mays GN=CYN PE=2 SV=1
GSMUA_Achr11T02800_001	Significant	Non-significant	2.21775	1.00698	1.29e-100	0.857344	SCL8	SCL8_ARATH Scarecrow-like protein 8 OS=Arabidopsis thaliana GN=SCL8 PE=2 SV=1
GSMUA_Achr11T02890_001	Non-significant	Significant	1.14475	0.373195	1.52e-16	0	rps11	RR11_CHLSC 30S ribosomal protein S11, chloroplastic OS=Chloranthus spicatus GN=rps11 PE=3 SV=1
GSMUA_Achr11T02930_001	Significant	Significant	7.04945	0.464433	0	2.48e-60	BHY	BCH_GENLU Beta-carotene 3-hydroxylase, chloroplastic OS=Gentiana lutea GN=BHY PE=2 SV=1
GSMUA_Achr11T02990_001	Significant	Non-significant	8.40353	1.93886	0	9.66e-88	R1A-3	R1A3_SOLDE Putative late blight resistance protein homolog R1A-3 OS=Solanum demissum GN=R1A-3 PE=5 SV=2
GSMUA_Achr11T03060_001	Significant	Significant	2.80422	2.54792	7.85e-23	6.26e-13	NA	NA
GSMUA_Achr11T03070_001	Non-significant	Significant	1.65604	2.86093	1.7e-31	4.04e-115	DAPA	DAPA_COILA Dihydrodipicolinate synthase, chloroplastic OS=Coix lachryma-jobi GN=DAPA PE=3 SV=1
GSMUA_Achr11T03130_001	Significant	Significant	0.384475	0.417739	2.3e-90	2.28e-102	PCF2	PCF2_ORYSJ Transcription factor PCF2 OS=Oryza sativa subsp. japonica GN=PCF2 PE=1 SV=1
GSMUA_Achr11T03150_001	Significant	Non-significant	0.332087	0.501503	2.95e-60	1.59e-43	NA	NA
GSMUA_Achr11T03190_001	Significant	Non-significant	0.493579	0.559086	5.89e-66	4.11e-58	CDC2	CDC2_CHERU Cell division control protein 2 homolog OS=Chenopodium rubrum GN=CDC2 PE=2 SV=1
GSMUA_Achr11T03400_001	Significant	Significant	3.95976	3.99592	6.24e-136	3.64e-101	At3g48880	FBL53_ARATH F-box/LRR-repeat protein At3g48880 OS=Arabidopsis thaliana GN=At3g48880 PE=2 SV=1
GSMUA_Achr11T03560_001	Significant	Significant	11.1892	10.0925	7.19e-101	1.05e-86	CYP89A9	C89A9_ARATH Cytochrome P450 89A9 OS=Arabidopsis thaliana GN=CYP89A9 PE=2 SV=1
GSMUA_Achr11T03570_001	Significant	Non-significant	2.08654	1.57085	1.19e-78	7.54e-26	OsI_033149	U496D_ORYSI UPF0496 protein 4 OS=Oryza sativa subsp. indica GN=OsI_033149 PE=3 SV=2
GSMUA_Achr11T03580_001	Significant	Non-significant	2.25232	1.65239	2.25e-92	2.86e-21	GRXS6	GRXS6_ORYSJ Monothiol glutaredoxin-S6 OS=Oryza sativa subsp. japonica GN=GRXS6 PE=2 SV=1
GSMUA_Achr11T03610_001	Non-significant	Significant	0.978532	2.73871	0.782404	5.8e-26	At1g75540	STHX_ARATH Probable salt tolerance-like protein At1g75540 OS=Arabidopsis thaliana GN=At1g75540 PE=1 SV=1
GSMUA_Achr11T03770_001	Non-significant	Significant	1.50401	5.03271	0.00080083	1.38e-30	NA	NA
GSMUA_Achr11T04060_001	Significant	Non-significant	2.09262	1.50674	8.98e-143	5.28e-46	Gtp-bp	SRPR_DROME Signal recognition particle receptor subunit alpha homolog OS=Drosophila melanogaster GN=Gtp-bp PE=1 SV=2
GSMUA_Achr11T04070_001	Non-significant	Significant	0.993066	2.24263	0.821254	5.87e-123	NA	NA
GSMUA_Achr11T04150_001	Non-significant	Significant	1.76601	2.81326	3.75e-24	6.31e-71	NA	NA
GSMUA_Achr11T04160_001	Significant	Significant	2.57119	2.70861	6.75e-26	5.53e-28	NA	NA
GSMUA_Achr11T04270_001	Significant	Significant	2.25908	15.2761	2.05e-29	0	NA	NA
GSMUA_Achr11T04310_001	Significant	Non-significant	0.399993	1.12792	3.81e-250	3e-07	NRT1.1	PTR7_ARATH Nitrate transporter 1.1 OS=Arabidopsis thaliana GN=NRT1.1 PE=1 SV=1
GSMUA_Achr11T04370_001	Significant	Significant	10.0399	3.34757	0	0	At3g47420	GLPT1_ARATH Putative glycerol-3-phosphate transporter 1 OS=Arabidopsis thaliana GN=At3g47420 PE=2 SV=1
GSMUA_Achr11T04470_001	Significant	Significant	0.383373	0.472607	4.44e-260	3.42e-51	NCS1	NCS1_COPJA S-norcoclaurine synthase 1 OS=Coptis japonica GN=NCS1 PE=1 SV=1
GSMUA_Achr11T04740_001	Significant	Non-significant	2.44448	1.36089	7.26e-175	1.65e-17	CIPK1	CIPK1_ORYSJ CBL-interacting protein kinase 1 OS=Oryza sativa subsp. japonica GN=CIPK1 PE=2 SV=1
GSMUA_Achr11T04760_001	Significant	Significant	0.197192	0.33312	0	0	Pdk	PDK_DROME [Pyruvate dehydrogenase [lipoamide]] kinase, mitochondrial OS=Drosophila melanogaster GN=Pdk PE=2 SV=2
GSMUA_Achr11T04830_001	Significant	Significant	3.0895	2.49718	0	0	NA	NA
GSMUA_Achr11T04910_001	Non-significant	Significant	1.72794	2.54739	1.56e-279	0	At1g09420	G6PD4_ARATH Glucose-6-phosphate 1-dehydrogenase 4, chloroplastic OS=Arabidopsis thaliana GN=At1g09420 PE=2 SV=1
GSMUA_Achr11T05010_001	Significant	Non-significant	2.1609	1.96234	1.06e-65	1.68e-58	echA8	ECHA8_MYCTU Probable enoyl-CoA hydratase echA8 OS=Mycobacterium tuberculosis GN=echA8 PE=1 SV=1
GSMUA_Achr11T05030_001	Significant	Non-significant	2.35111	1.98871	8.34e-159	2.3e-74	ACLB-1	ACLB1_ORYSJ ATP-citrate synthase beta chain protein 1 OS=Oryza sativa subsp. japonica GN=ACLB-1 PE=2 SV=1
GSMUA_Achr11T05050_001	Significant	Non-significant	0.333304	0.707602	0	6.11e-77	MBB1	MBB1_CHLRE PsbB mRNA maturation factor Mbb1, chloroplastic OS=Chlamydomonas reinhardtii GN=MBB1 PE=2 SV=1
GSMUA_Achr11T05120_001	Significant	Non-significant	2.05243	1.41512	6.47e-92	3.27e-19	NA	NA
GSMUA_Achr11T05140_001	Significant	Non-significant	3.07342	1.72637	0	6.01e-216	OBF1	OCS1_MAIZE Ocs element-binding factor 1 OS=Zea mays GN=OBF1 PE=2 SV=2
GSMUA_Achr11T05310_001	Significant	Non-significant	0.347451	0.709551	1.24e-89	2.45e-08	TAX10	DBNBT_TAXCA 3'-N-debenzoyl-2'-deoxytaxol N-benzoyltransferase OS=Taxus canadensis GN=TAX10 PE=1 SV=1
GSMUA_Achr11T05330_001	Significant	Non-significant	0.480944	0.721844	5.72e-55	1.07e-20	DI19-4	DI194_ARATH Protein DEHYDRATION-INDUCED 19 homolog 4 OS=Arabidopsis thaliana GN=DI19-4 PE=1 SV=1
GSMUA_Achr11T05530_001	Significant	Non-significant	2.19885	1.64347	0	4.09e-189	UXS1	UXS1_HUMAN UDP-glucuronic acid decarboxylase 1 OS=Homo sapiens GN=UXS1 PE=1 SV=1
GSMUA_Achr11T05570_001	Significant	Non-significant	0.319863	0.804404	0	2.86e-22	EID1	EID1_ARATH Phytochrome A-associated F-box protein OS=Arabidopsis thaliana GN=EID1 PE=1 SV=2
GSMUA_Achr11T05840_001	Significant	Non-significant	4.53178	1.23741	4.37e-280	4.74e-09	SCL3	SCL3_ARATH Scarecrow-like protein 3 OS=Arabidopsis thaliana GN=SCL3 PE=2 SV=1
GSMUA_Achr11T06280_001	Significant	Non-significant	0.422998	1.13574	1.41e-56	0.000325916	NA	NA
GSMUA_Achr11T06310_001	Non-significant	Significant	0.883036	2.05664	0.00224574	1.43e-69	WAK5	WAK5_ARATH Wall-associated receptor kinase 5 OS=Arabidopsis thaliana GN=WAK5 PE=2 SV=1
GSMUA_Achr11T06320_001	Non-significant	Significant	1.20068	2.38411	0.00117347	1.38e-78	WAK5	WAK5_ARATH Wall-associated receptor kinase 5 OS=Arabidopsis thaliana GN=WAK5 PE=2 SV=1
GSMUA_Achr11T06340_001	Significant	Significant	0.179479	0.338282	0	7.26e-148	APL	APL_ARATH Myb family transcription factor APL OS=Arabidopsis thaliana GN=APL PE=2 SV=2
GSMUA_Achr11T06440_001	Significant	Non-significant	0.465794	0.679733	2.21e-48	4.69e-20	ROPGEF8	ROGF8_ARATH Rho guanine nucleotide exchange factor 8 OS=Arabidopsis thaliana GN=ROPGEF8 PE=1 SV=1
GSMUA_Achr11T06450_001	Significant	Non-significant	0.485002	0.543201	3.07e-32	1.36e-36	ROPGEF1	ROGF1_ARATH Rop guanine nucleotide exchange factor 1 OS=Arabidopsis thaliana GN=ROPGEF1 PE=1 SV=2
GSMUA_Achr11T06470_001	Significant	Significant	11.8607	2.18512	5.34e-116	2.74e-08	NA	NA
GSMUA_Achr11T06710_001	Significant	Non-significant	2.1833	1.3002	3.26e-268	2.69e-19	Atad1	ATAD1_RAT ATPase family AAA domain-containing protein 1 OS=Rattus norvegicus GN=Atad1 PE=1 SV=1
GSMUA_Achr11T06730_001	Significant	Non-significant	3.95752	1.08027	0	0.00285294	BGLU31	BGL31_ORYSJ Beta-glucosidase 31 OS=Oryza sativa subsp. japonica GN=BGLU31 PE=2 SV=1
GSMUA_Achr11T06800_001	Significant	Significant	0.12083	0.293775	1.91e-189	3.38e-149	NA	NA
GSMUA_Achr11T06930_001	Significant	Significant	2.1359	2.84041	0	0	NA	NA
GSMUA_Achr11T07060_001	Significant	Non-significant	3.94674	1.95139	0	4.99e-146	faf2-b	FAF2B_XENLA FAS-associated factor 2-B OS=Xenopus laevis GN=faf2-b PE=2 SV=1
GSMUA_Achr11T07170_001	Significant	Non-significant	3.8208	1.62746	0	2.83e-40	PAD1	PSA7_SOLLC Proteasome subunit alpha type-7 OS=Solanum lycopersicum GN=PAD1 PE=2 SV=1
GSMUA_Achr11T07180_001	Non-significant	Significant	0.888518	4.04533	0.00182168	0	NA	NA
GSMUA_Achr11T07210_001	Non-significant	Significant	1.64243	2.32382	3.22e-160	0	ECH2	ECH2_ARATH Enoyl-CoA hydratase 2, peroxisomal OS=Arabidopsis thaliana GN=ECH2 PE=1 SV=1
GSMUA_Achr11T07410_001	Significant	Significant	0.158622	0.406559	0	0	NA	NA
GSMUA_Achr11T07600_001	Non-significant	Significant	1.1236	2.39519	0.0185947	1.11e-45	NA	NA
GSMUA_Achr11T07790_001	Significant	Non-significant	2.60712	1.89558	1.75e-197	2.35e-59	NA	NA
GSMUA_Achr11T08470_001	Significant	Non-significant	2.21445	1.7368	1.6e-220	7.15e-68	COL14	COL14_ARATH Zinc finger protein CONSTANS-LIKE 14 OS=Arabidopsis thaliana GN=COL14 PE=2 SV=2
GSMUA_Achr11T08540_001	Significant	Non-significant	2.17043	1.33119	5.24e-70	4.34e-05	RIN4	RIN4_ARATH RPM1-interacting protein 4 OS=Arabidopsis thaliana GN=RIN4 PE=1 SV=1
GSMUA_Achr11T09020_001	Significant	Non-significant	0.308947	0.861364	1.29e-255	0.000126257	SWEET1A	SWT1A_ORYSJ Bidirectional sugar transporter SWEET1a OS=Oryza sativa subsp. japonica GN=SWEET1A PE=2 SV=1
GSMUA_Achr11T09120_001	Significant	Non-significant	0.0616642	0.514685	0	6.75e-25	CSLA9	CSLA9_ORYSJ Probable mannan synthase 9 OS=Oryza sativa subsp. japonica GN=CSLA9 PE=2 SV=1
GSMUA_Achr11T09140_001	Significant	Significant	5.64218	2.21607	0	1.55e-28	NA	NA
GSMUA_Achr11T09200_001	Significant	Significant	2.06544	2.18933	1.34e-90	1.73e-91	NA	NA
GSMUA_Achr11T09290_001	Non-significant	Significant	0.512944	2.01615	1.33e-108	1.02e-35	TIFY10B	TI10B_ARATH Protein TIFY 10B OS=Arabidopsis thaliana GN=TIFY10B PE=1 SV=1
GSMUA_Achr11T09340_001	Non-significant	Significant	1.44956	2.22004	1.13e-15	7.32e-38	NA	NA
GSMUA_Achr11T09450_001	Significant	Significant	0.362408	0.310856	5.29e-58	8.8e-66	NA	NA
GSMUA_Achr11T09550_001	Significant	Significant	4.2027	4.63482	0	0	NA	NA
GSMUA_Achr11T09590_001	Significant	Non-significant	2.31761	1.86049	4.75e-149	3.66e-65	MRS2-5	MRS25_ARATH Magnesium transporter MRS2-5 OS=Arabidopsis thaliana GN=MRS2-5 PE=1 SV=1
GSMUA_Achr11T09840_001	Non-significant	Significant	0.568182	0.402554	7.42e-35	2.62e-102	ATL49	ATL49_ARATH Putative RING-H2 finger protein ATL49 OS=Arabidopsis thaliana GN=ATL49 PE=2 SV=1
GSMUA_Achr11T10050_001	Significant	Non-significant	5.46494	1.56259	0	3.68e-247	ctpA	CTPA_SYNP2 Carboxyl-terminal-processing protease OS=Synechococcus sp. (strain ATCC 27264 / PCC 7002 / PR-6) GN=ctpA PE=3 SV=2
GSMUA_Achr11T10070_001	Significant	Non-significant	2.03396	1.9744	3.95e-53	9.3e-37	fabG	FABG_THEMA 3-oxoacyl-[acyl-carrier-protein] reductase FabG OS=Thermotoga maritima GN=fabG PE=3 SV=1
GSMUA_Achr11T10220_001	Significant	Significant	0.347645	0.242254	8.58e-223	0	NCU04792	M2OM_NEUCR Putative mitochondrial 2-oxoglutarate/malate carrier protein OS=Neurospora crassa (strain ATCC 24698 / 74-OR23-1A / CBS 708.71 / DSM 1257 / FGSC 987) GN=NCU04792 PE=3 SV=1
GSMUA_Achr11T10290_001	Non-significant	Significant	1.95437	2.5678	5.5e-86	4.69e-173	NA	NA
GSMUA_Achr11T10340_001	Significant	Non-significant	0.457345	0.573187	6.28e-85	6.45e-46	HMGCL	HMGCL_ARATH Hydroxymethylglutaryl-CoA lyase, mitochondrial OS=Arabidopsis thaliana GN=HMGCL PE=1 SV=2
GSMUA_Achr11T10360_001	Significant	Significant	5.57122	4.44127	1.71e-290	2.69e-137	ZIFL2	PTR36_ARATH Probable peptide/nitrate transporter At3g43790 OS=Arabidopsis thaliana GN=ZIFL2 PE=2 SV=2
GSMUA_Achr11T10410_001	Significant	Non-significant	4.7949	1.03705	4.09e-152	0.71019	RPL30	RL30_LUPLU 60S ribosomal protein L30 OS=Lupinus luteus GN=RPL30 PE=3 SV=1
GSMUA_Achr11T10600_001	Significant	Non-significant	2.08783	1.47443	6.26e-198	1.16e-42	NA	NA
GSMUA_Achr11T10610_001	Significant	Non-significant	4.26554	1.90731	2.57e-48	3.1e-07	NA	NA
GSMUA_Achr11T10660_001	Significant	Significant	0.0587706	0.0678357	0	0	NA	NA
GSMUA_Achr11T10700_001	Non-significant	Significant	1.32677	7.54417	3.89e-46	0	WRKY33	WRK33_ARATH Probable WRKY transcription factor 33 OS=Arabidopsis thaliana GN=WRKY33 PE=1 SV=2
GSMUA_Achr11T10720_001	Significant	Non-significant	2.1926	1.72881	0	4.32e-172	Ewsr1	EWS_MOUSE RNA-binding protein EWS OS=Mus musculus GN=Ewsr1 PE=1 SV=2
GSMUA_Achr11T10730_001	Significant	Significant	12.6326	3.07693	0	0	NA	NA
GSMUA_Achr11T10760_001	Significant	Non-significant	2.7067	1.10195	2.89e-297	0.00146603	DDB_G0270104	NDH_DICDI Probable NADH dehydrogenase OS=Dictyostelium discoideum GN=DDB_G0270104 PE=3 SV=2
GSMUA_Achr11T10870_001	Significant	Significant	0.22488	0.30152	3.74e-77	6.85e-73	PIN8	PIN8_ARATH Putative auxin efflux carrier component 8 OS=Arabidopsis thaliana GN=PIN8 PE=2 SV=2
GSMUA_Achr11T11000_001	Significant	Significant	0.26546	0.387285	0	0	RPS1	RR1_SPIOL 30S ribosomal protein S1, chloroplastic OS=Spinacia oleracea GN=RPS1 PE=1 SV=1
GSMUA_Achr11T11120_001	Significant	Non-significant	0.465563	1.08338	9.02e-114	0.0553554	NA	NA
GSMUA_Achr11T11530_001	Significant	Non-significant	3.32003	1.49923	1.28e-96	4.88e-08	NA	NA
GSMUA_Achr11T11600_001	Non-significant	Significant	1.64808	2.47113	3.49e-28	1.19e-71	BIRC3	BIRC3_HUMAN Baculoviral IAP repeat-containing protein 3 OS=Homo sapiens GN=BIRC3 PE=1 SV=2
GSMUA_Achr11T11670_001	Significant	Significant	5.60704	2.32148	2.06e-182	2.37e-59	cp12	CP12_CHLRE Calvin cycle protein CP12 OS=Chlamydomonas reinhardtii GN=cp12 PE=1 SV=1
GSMUA_Achr11T11680_001	Significant	Significant	9.7432	3.93279	0	1.09e-138	NA	NA
GSMUA_Achr11T11740_001	Significant	Non-significant	0.493781	0.805203	0	1.04e-30	SRP	SRP_VITRI Stress-related protein OS=Vitis riparia GN=SRP PE=2 SV=1
GSMUA_Achr11T11920_001	Significant	Significant	5.54938	6.02324	4.88e-240	2.41e-202	ABCG25	AB25G_ARATH ABC transporter G family member 25 OS=Arabidopsis thaliana GN=ABCG25 PE=2 SV=1
GSMUA_Achr11T12090_001	Significant	Non-significant	2.06609	1.25292	1.76e-14	0.034233	NA	NA
GSMUA_Achr11T12120_001	Significant	Non-significant	3.31413	1.5059	1.66e-236	4.18e-27	PLSP1	PLSP1_ARATH Chloroplast processing peptidase OS=Arabidopsis thaliana GN=PLSP1 PE=2 SV=2
GSMUA_Achr11T12510_001	Significant	Non-significant	4.12964	1.23066	0	9.7e-06	gacA	GACA_DICDI Rho GTPase-activating protein gacA OS=Dictyostelium discoideum GN=gacA PE=3 SV=1
GSMUA_Achr11T12620_001	Significant	Non-significant	0.310916	0.504102	6.42e-215	1.65e-81	TRM1	TRXM_MAIZE Thioredoxin M-type, chloroplastic OS=Zea mays GN=TRM1 PE=2 SV=1
GSMUA_Achr11T12690_001	Significant	Significant	0.0180169	0.113328	0	0	FRO7	FRO7_ARATH Ferric reduction oxidase 7, chloroplastic OS=Arabidopsis thaliana GN=FRO7 PE=2 SV=1
GSMUA_Achr11T12700_001	Significant	Non-significant	0.444223	0.513419	6.26e-52	2.2e-74	CHIP	CHIP_ARATH E3 ubiquitin-protein ligase CHIP OS=Arabidopsis thaliana GN=CHIP PE=1 SV=1
GSMUA_Achr11T12900_001	Non-significant	Significant	1.21826	2.19861	1.9e-07	6.13e-121	BHLH143	BH143_ARATH Transcription factor bHLH143 OS=Arabidopsis thaliana GN=BHLH143 PE=2 SV=1
GSMUA_Achr11T12920_001	Significant	Non-significant	0.483082	1.21996	1.38e-44	1.84e-06	ABC4	MENA_ARATH 1,4-dihydroxy-2-naphthoate polyprenyltransferase, chloroplastic OS=Arabidopsis thaliana GN=ABC4 PE=1 SV=2
GSMUA_Achr11T13300_001	Significant	Non-significant	2.33029	1.21963	1.47e-278	1.09e-19	DTXL1	MATE5_ARATH MATE efflux family protein 5 OS=Arabidopsis thaliana GN=DTXL1 PE=2 SV=1
GSMUA_Achr11T13400_001	Significant	Non-significant	2.31825	1.08503	1.03e-251	0.000247252	NA	NA
GSMUA_Achr11T13410_001	Non-significant	Significant	1.97876	3.25861	1.05e-40	1.56e-131	ARR14	ARR14_ARATH Two-component response regulator ARR14 OS=Arabidopsis thaliana GN=ARR14 PE=1 SV=2
GSMUA_Achr11T13560_001	Significant	Significant	8.78305	2.83988	0	1.17e-144	ago61	AGO61_TAKRU Uncharacterized glycosyltransferase AGO61 OS=Takifugu rubripes GN=ago61 PE=2 SV=1
GSMUA_Achr11T13690_001	Significant	Non-significant	2.03669	1.58898	2.74e-207	3.83e-63	GSNAP	SNAG_ARATH Gamma-soluble NSF attachment protein OS=Arabidopsis thaliana GN=GSNAP PE=2 SV=1
GSMUA_Achr11T13740_001	Significant	Non-significant	2.49787	1.68304	0	9.96e-113	SPP2	SPP2_TOBAC Sucrose-phosphatase 2 OS=Nicotiana tabacum GN=SPP2 PE=2 SV=1
GSMUA_Achr11T13750_001	Significant	Non-significant	2.39703	1.54907	3.37e-79	3.14e-22	Os01g0377700	NPL4_ORYSJ NPL4-like protein OS=Oryza sativa subsp. japonica GN=Os01g0377700 PE=2 SV=1
GSMUA_Achr11T13810_001	Significant	Non-significant	2.18823	1.84948	2.49e-94	8.55e-64	prfA	RF1_THEEB Peptide chain release factor 1 OS=Thermosynechococcus elongatus (strain BP-1) GN=prfA PE=3 SV=1
GSMUA_Achr11T13870_001	Significant	Significant	3.20042	2.21842	0	9.08e-233	kif6	KIF6_DICDI Kinesin-related protein 6 OS=Dictyostelium discoideum GN=kif6 PE=2 SV=1
GSMUA_Achr11T13900_001	Significant	Significant	2.9034	2.27372	1.5e-108	9.72e-82	TOPP9	PP19_ARATH Serine/threonine-protein phosphatase PP1 isozyme 9 OS=Arabidopsis thaliana GN=TOPP9 PE=2 SV=1
GSMUA_Achr11T14150_001	Significant	Non-significant	2.13236	1.19512	3.3e-204	3.53e-09	SIP1-2	SIP12_MAIZE Aquaporin SIP1-2 OS=Zea mays GN=SIP1-2 PE=2 SV=1
GSMUA_Achr11T14790_001	Significant	Non-significant	2.13535	1.2671	1.45e-279	2.09e-23	ILR3	ILR3_ARATH Transcription factor ILR3 OS=Arabidopsis thaliana GN=ILR3 PE=1 SV=1
GSMUA_Achr11T14800_001	Significant	Non-significant	0.39176	0.583843	4.68e-126	3.32e-39	NA	NA
GSMUA_Achr11T14980_001	Significant	Significant	2.5949	3.99499	0	0	CRT3	CALR3_ARATH Calreticulin-3 OS=Arabidopsis thaliana GN=CRT3 PE=2 SV=2
GSMUA_Achr11T15050_001	Significant	Non-significant	2.21323	1.36248	0	3.74e-37	PBG1	PSB4_ARATH Proteasome subunit beta type-4 OS=Arabidopsis thaliana GN=PBG1 PE=1 SV=2
GSMUA_Achr11T15080_001	Non-significant	Significant	0.759342	2.51972	2.75e-110	0	BT2	BT2_ARATH BTB/POZ and TAZ domain-containing protein 2 OS=Arabidopsis thaliana GN=BT2 PE=1 SV=1
GSMUA_Achr11T15150_001	Significant	Non-significant	0.423407	0.59838	1.25e-156	6.1e-118	At5g16400	TRXF2_ARATH Thioredoxin F2, chloroplastic OS=Arabidopsis thaliana GN=At5g16400 PE=2 SV=1
GSMUA_Achr11T15530_001	Significant	Non-significant	0.47616	0.626232	0	0	rpl22	RK22_ACOCL 50S ribosomal protein L22, chloroplastic OS=Acorus calamus GN=rpl22 PE=3 SV=1
GSMUA_Achr11T15550_001	Significant	Non-significant	2.13112	1.28588	2.6e-37	0.00051903	NA	NA
GSMUA_Achr11T15580_001	Significant	Significant	0.176887	0.128221	0	0	DOF3.3	DOF33_ARATH Dof zinc finger protein DOF3.3 OS=Arabidopsis thaliana GN=DOF3.3 PE=1 SV=2
GSMUA_Achr11T15630_001	Significant	Significant	2.99204	16.0556	1.43e-118	0	CYP75A3	C75A3_PETHY Flavonoid 3',5'-hydroxylase 2 OS=Petunia hybrida GN=CYP75A3 PE=2 SV=1
GSMUA_Achr11T15710_001	Significant	Significant	3.1312	3.16436	0	0	SPATA20	SPT20_HUMAN Spermatogenesis-associated protein 20 OS=Homo sapiens GN=SPATA20 PE=2 SV=3
GSMUA_Achr11T15760_001	Significant	Non-significant	2.64682	1.63415	0	2.29e-79	NA	NA
GSMUA_Achr11T15850_001	Significant	Non-significant	2.95479	1.4138	1.53e-153	4.46e-09	COBL7	COBL7_ARATH COBRA-like protein 7 OS=Arabidopsis thaliana GN=COBL7 PE=1 SV=2
GSMUA_Achr11T15860_001	Significant	Non-significant	5.8243	1.51677	0	4.07e-19	RCS1	CYSK1_ORYSJ Cysteine synthase OS=Oryza sativa subsp. japonica GN=RCS1 PE=2 SV=2
GSMUA_Achr11T15870_001	Significant	Non-significant	2.58467	1.89884	2.46e-168	1.69e-89	NAP57	DKC1_ARATH H/ACA ribonucleoprotein complex subunit 4 OS=Arabidopsis thaliana GN=NAP57 PE=1 SV=1
GSMUA_Achr11T15880_001	Non-significant	Significant	0.809163	2.71359	0.0185639	1.95e-22	AGL80	AGL80_ARATH Agamous-like MADS-box protein AGL80 OS=Arabidopsis thaliana GN=AGL80 PE=1 SV=1
GSMUA_Achr11T15890_001	Non-significant	Significant	0.943198	2.0162	0.31946	6.16e-22	LTI6B	LTI6B_ORYSJ Hydrophobic protein LTI6B OS=Oryza sativa subsp. japonica GN=LTI6B PE=2 SV=1
GSMUA_Achr11T15960_001	Significant	Non-significant	2.06265	1.57559	0	3.03e-110	ccar1	CCAR1_XENLA Cell division cycle and apoptosis regulator protein 1 OS=Xenopus laevis GN=ccar1 PE=2 SV=1
GSMUA_Achr11T16060_001	Significant	Non-significant	0.375077	0.697105	4.22e-27	5.79e-09	NA	NA
GSMUA_Achr11T16160_001	Significant	Non-significant	2.18635	1.37849	1.73e-198	4.75e-26	NA	NA
GSMUA_Achr11T16320_001	Significant	Significant	2.85353	2.44067	2.06e-189	1.93e-114	NAGK	NAGK_ARATH Acetylglutamate kinase, chloroplastic OS=Arabidopsis thaliana GN=NAGK PE=1 SV=1
GSMUA_Achr11T16460_001	Significant	Non-significant	2.49961	1.32904	0	3.76e-62	RPL14B	RL142_ARATH 60S ribosomal protein L14-2 OS=Arabidopsis thaliana GN=RPL14B PE=2 SV=1
GSMUA_Achr11T16530_001	Significant	Significant	19.4112	7.19931	0	0	LOG1	LOG1_ARATH Cytokinin riboside 5'-monophosphate phosphoribohydrolase LOG1 OS=Arabidopsis thaliana GN=LOG1 PE=1 SV=1
GSMUA_Achr11T16540_001	Significant	Significant	8.4913	5.80774	3.85e-152	1.53e-89	NA	NA
GSMUA_Achr11T16560_001	Significant	Non-significant	2.16451	1.16457	1e-228	6.09e-08	PBF1	PSB1_ORYSJ Proteasome subunit beta type-1 OS=Oryza sativa subsp. japonica GN=PBF1 PE=2 SV=1
GSMUA_Achr11T16570_001	Significant	Significant	2.18387	2.19095	1.14e-209	4.54e-131	NA	NA
GSMUA_Achr11T16710_001	Significant	Non-significant	2.01095	1.60857	1.65e-70	5.73e-23	LARP1B	LAR1B_HUMAN La-related protein 1B OS=Homo sapiens GN=LARP1B PE=1 SV=2
GSMUA_Achr11T16980_001	Non-significant	Significant	0.919597	3.23931	0.00147683	8.76e-145	NA	NA
GSMUA_Achr11T17050_001	Significant	Non-significant	2.49818	0.936738	0	0.071179	rpoD	RPOD_NOSS1 RNA polymerase sigma factor rpoD OS=Nostoc sp. (strain PCC 7120 / UTEX 2576) GN=rpoD PE=3 SV=1
GSMUA_Achr11T17080_001	Significant	Non-significant	2.9283	1.50295	5.83e-141	2.07e-17	BET11	BET11_ARATH Bet1-like SNARE 1-1 OS=Arabidopsis thaliana GN=BET11 PE=1 SV=1
GSMUA_Achr11T17090_001	Significant	Non-significant	2.82348	1.65038	0	5.55e-83	NA	NA
GSMUA_Achr11T17160_001	Significant	Non-significant	3.68956	1.83134	1.32e-94	2.6e-15	NA	NA
GSMUA_Achr11T17410_001	Non-significant	Significant	1.30905	2.00635	2.37e-17	1.53e-121	PP2A13	P2A13_ARATH F-box protein PP2-A13 OS=Arabidopsis thaliana GN=PP2A13 PE=1 SV=1
GSMUA_Achr11T17440_001	Non-significant	Significant	1.62014	2.02585	1.35e-131	0	XBOS33	XB33_ORYSJ Probable E3 ubiquitin-protein ligase XBOS33 OS=Oryza sativa subsp. japonica GN=XBOS33 PE=2 SV=1
GSMUA_Achr11T17690_001	Significant	Significant	2.08154	3.66481	1.19e-145	0	GATA26	GAT26_ARATH GATA transcription factor 26 OS=Arabidopsis thaliana GN=GATA26 PE=2 SV=1
GSMUA_Achr11T17740_001	Significant	Non-significant	0.399669	0.768801	3.58e-224	5.7e-21	APRR2	APRR2_ARATH Two-component response regulator-like APRR2 OS=Arabidopsis thaliana GN=APRR2 PE=2 SV=2
GSMUA_Achr11T17890_001	Significant	Significant	2.14393	3.4607	1.69e-21	1.13e-44	XTH30	XTH30_ARATH Probable xyloglucan endotransglucosylase/hydrolase protein 30 OS=Arabidopsis thaliana GN=XTH30 PE=2 SV=2
GSMUA_Achr11T18070_001	Significant	Significant	2.52543	7.25962	6.6e-170	0	FBL3	FBL3_ARATH F-box/LRR-repeat protein 3 OS=Arabidopsis thaliana GN=FBL3 PE=2 SV=1
GSMUA_Achr11T18090_001	Significant	Non-significant	2.13244	1.51063	2.06e-176	3.48e-43	At2g19490	RECA3_ARATH DNA repair protein recA homolog 3, mitochondrial OS=Arabidopsis thaliana GN=At2g19490 PE=2 SV=2
GSMUA_Achr11T18110_001	Non-significant	Significant	1.28499	5.9668	2.87e-22	0	LEA5	LEA5_CITSI Late embryogenesis abundant protein Lea5 OS=Citrus sinensis GN=LEA5 PE=2 SV=1
GSMUA_Achr11T18300_001	Significant	Non-significant	0.304018	0.524846	4.04e-38	9.26e-08	GRXC14	GRC14_ORYSJ Putative glutaredoxin-C14 OS=Oryza sativa subsp. japonica GN=GRXC14 PE=3 SV=2
GSMUA_Achr11T18330_001	Significant	Non-significant	0.458297	0.702975	1.95e-27	3.2e-09	NA	NA
GSMUA_Achr11T18370_001	Significant	Non-significant	0.327325	0.595054	0	1.82e-46	NA	NA
GSMUA_Achr11T18380_001	Significant	Non-significant	3.31487	0.825076	0	1.5e-35	NA	NA
GSMUA_Achr11T18390_001	Significant	Non-significant	0.426788	0.840385	1.13e-20	0.00696408	NA	NA
GSMUA_Achr11T18790_001	Non-significant	Significant	1.57073	2.20429	3.29e-182	0	SAPK7	SAPK7_ORYSJ Serine/threonine-protein kinase SAPK7 OS=Oryza sativa subsp. japonica GN=SAPK7 PE=2 SV=2
GSMUA_Achr11T19160_001	Significant	Non-significant	2.05049	0.924584	5.97e-89	0.144571	SDH2-2	DHSB2_ARATH Succinate dehydrogenase [ubiquinone] iron-sulfur subunit 2, mitochondrial OS=Arabidopsis thaliana GN=SDH2-2 PE=1 SV=2
GSMUA_Achr11T19340_001	Significant	Non-significant	0.310259	0.654529	1.47e-149	1.4e-34	yugF	YUGF_BACSU Uncharacterized hydrolase yugF OS=Bacillus subtilis GN=yugF PE=3 SV=1
GSMUA_Achr11T19500_001	Significant	Non-significant	0.496213	1.3214	4.2e-90	1.41e-17	GYG2	GLYG2_HUMAN Glycogenin-2 OS=Homo sapiens GN=GYG2 PE=1 SV=2
GSMUA_Achr11T19520_001	Non-significant	Significant	0.963758	2.33707	0.198847	2.19e-144	NA	NA
GSMUA_Achr11T19710_001	Non-significant	Significant	1.40404	2.72345	1.03e-06	2.39e-41	WRKY33	WRK33_ARATH Probable WRKY transcription factor 33 OS=Arabidopsis thaliana GN=WRKY33 PE=1 SV=2
GSMUA_Achr11T19740_001	Significant	Non-significant	0.377875	0.55971	1.62e-268	1.58e-157	PSAP	SAP_HUMAN Proactivator polypeptide OS=Homo sapiens GN=PSAP PE=1 SV=2
GSMUA_Achr11T19780_001	Significant	Significant	0.0744233	0.107165	3.79e-298	1.75e-227	EXPA2	EXPA2_ORYSJ Expansin-A2 OS=Oryza sativa subsp. japonica GN=EXPA2 PE=2 SV=2
GSMUA_Achr11T19860_001	Significant	Non-significant	2.24702	1.39429	5.77e-113	1.28e-10	NA	NA
GSMUA_Achr11T19920_001	Significant	Non-significant	0.237779	0.701456	1.63e-78	1.63e-06	At2g38640	LOR8_ARATH Protein LURP-one-related 8 OS=Arabidopsis thaliana GN=At2g38640 PE=2 SV=1
GSMUA_Achr11T19930_001	Non-significant	Significant	0.706917	0.453046	3.38e-43	0	ndhN	NDHN_CYAP8 NAD(P)H-quinone oxidoreductase subunit N OS=Cyanothece sp. (strain PCC 8801) GN=ndhN PE=3 SV=1
GSMUA_Achr11T20100_001	Non-significant	Significant	1.53536	2.42455	4.68e-123	0	CYS6	CYT6_ARATH Cysteine proteinase inhibitor 6 OS=Arabidopsis thaliana GN=CYS6 PE=1 SV=2
GSMUA_Achr11T20110_001	Significant	Non-significant	2.87635	1.86389	1.3e-161	7.49e-46	At2g14440	Y2144_ARATH Putative leucine-rich repeat receptor-like serine/threonine-protein kinase At2g14440 OS=Arabidopsis thaliana GN=At2g14440 PE=1 SV=1
GSMUA_Achr11T20120_001	Significant	Non-significant	2.67482	1.53105	1.96e-234	4.7e-31	ATK4	ATK4_ARATH Kinesin-4 OS=Arabidopsis thaliana GN=ATK4 PE=1 SV=2
GSMUA_Achr11T20150_001	Significant	Significant	3.23454	4.97737	1.46e-220	1.1e-285	At1g06800	PLA15_ARATH Phospholipase A1-Igamma1, chloroplastic OS=Arabidopsis thaliana GN=At1g06800 PE=1 SV=2
GSMUA_Achr11T20220_001	Significant	Non-significant	2.05296	1.78032	0	0	lacZ	BGAL_VIBC3 Beta-galactosidase OS=Vibrio cholerae serotype O1 (strain ATCC 39541 / Ogawa 395 / O395) GN=lacZ PE=3 SV=2
GSMUA_Achr11T20670_001	Non-significant	Significant	0.881804	4.61646	0.0105331	5.89e-83	NA	NA
GSMUA_Achr11T20790_001	Significant	Non-significant	0.314085	0.722719	0	3.54e-86	NHLRC2	NHLC2_BOVIN NHL repeat-containing protein 2 OS=Bos taurus GN=NHLRC2 PE=2 SV=1
GSMUA_Achr11T20860_001	Significant	Non-significant	2.00833	1.92411	9.68e-159	2.43e-130	pcp	PCP_PSEFL Pyrrolidone-carboxylate peptidase OS=Pseudomonas fluorescens GN=pcp PE=3 SV=1
GSMUA_Achr11T20930_001	Significant	Significant	0.400717	2.33368	4.44e-62	2.36e-114	ERF2	ERF2_TOBAC Ethylene-responsive transcription factor 2 OS=Nicotiana tabacum GN=ERF2 PE=2 SV=1
GSMUA_Achr11T21020_001	Non-significant	Significant	1.29113	2.59037	0.00108052	5.63e-73	NCS1	NCS1_COPJA S-norcoclaurine synthase 1 OS=Coptis japonica GN=NCS1 PE=1 SV=1
GSMUA_Achr11T21060_001	Significant	Non-significant	0.400176	0.940904	0	0.000399572	PEX11-4	PX114_ORYSJ Peroxisomal membrane protein 11-4 OS=Oryza sativa subsp. japonica GN=PEX11-4 PE=2 SV=2
GSMUA_Achr11T21080_001	Significant	Significant	5.91854	2.43607	0	1.32e-48	SCL6	SCL6_ARATH Scarecrow-like protein 6 OS=Arabidopsis thaliana GN=SCL6 PE=1 SV=1
GSMUA_Achr11T21220_001	Non-significant	Significant	1.42081	3.04663	4.92e-30	5.58e-86	At1g47710	SPZX_ARATH Serpin-ZX OS=Arabidopsis thaliana GN=At1g47710 PE=1 SV=1
GSMUA_Achr11T21520_001	Significant	Significant	0.0495716	0.201185	0	0	BHY	BCH_GENLU Beta-carotene 3-hydroxylase, chloroplastic OS=Gentiana lutea GN=BHY PE=2 SV=1
GSMUA_Achr11T21620_001	Non-significant	Significant	0.999001	2.11856	0	0.000441866	NA	NA
GSMUA_Achr11T21630_001	Non-significant	Significant	0.620944	2.98883	1.25e-07	7.23e-22	DREB1E	DRE1E_ORYSJ Dehydration-responsive element-binding protein 1E OS=Oryza sativa subsp. japonica GN=DREB1E PE=2 SV=1
GSMUA_Achr11T21690_001	Significant	Non-significant	2.48817	1.73801	7.59e-121	4.08e-39	rhbdf1	RHDF1_DANRE Inactive rhomboid protein 1 OS=Danio rerio GN=rhbdf1 PE=2 SV=1
GSMUA_Achr11T21700_001	Non-significant	Significant	1.68177	2.38817	5.35e-150	4.22e-245	ANL2	ANL2_ARATH Homeobox-leucine zipper protein ANTHOCYANINLESS 2 OS=Arabidopsis thaliana GN=ANL2 PE=2 SV=1
GSMUA_Achr11T21750_001	Significant	Significant	0.173279	0.49092	1.21e-210	4.28e-32	TIC32	TIC32_ARATH Short-chain dehydrogenase TIC 32, chloroplastic OS=Arabidopsis thaliana GN=TIC32 PE=2 SV=1
GSMUA_Achr11T21870_001	Significant	Non-significant	2.0823	1.08843	5.37e-57	0.18048	NA	NA
GSMUA_Achr11T21880_001	Significant	Significant	11.903	5.02257	0	0	IVR1	INV1_MAIZE Beta-fructofuranosidase 1 OS=Zea mays GN=IVR1 PE=3 SV=1
GSMUA_Achr11T21890_001	Significant	Non-significant	2.10133	1.66585	0	5.08e-101	pyd3	BUP1_DICDI Beta-ureidopropionase OS=Dictyostelium discoideum GN=pyd3 PE=1 SV=1
GSMUA_Achr11T22020_001	Non-significant	Significant	0.673589	0.386786	7.02e-25	2.9e-32	ERF1B	ERF92_ARATH Ethylene-responsive transcription factor 1B OS=Arabidopsis thaliana GN=ERF1B PE=2 SV=2
GSMUA_Achr11T22070_001	Significant	Non-significant	0.498492	0.741324	4.19e-36	1.12e-10	SMO1-1	SMO11_ARATH Methylsterol monooxygenase 1-1 OS=Arabidopsis thaliana GN=SMO1-1 PE=1 SV=1
GSMUA_Achr11T22160_001	Significant	Significant	7.4747	58.4204	3.19e-287	0	NA	NA
GSMUA_Achr11T22170_001	Significant	Significant	2.23968	2.64276	8.7e-180	2.79e-260	YSL12	YSL12_ORYSJ Probable metal-nicotianamine transporter YSL12 OS=Oryza sativa subsp. japonica GN=YSL12 PE=2 SV=2
GSMUA_Achr11T22180_001	Non-significant	Significant	1.63041	2.17581	1.9e-28	2.35e-59	YSL14	YSL14_ORYSJ Probable metal-nicotianamine transporter YSL14 OS=Oryza sativa subsp. japonica GN=YSL14 PE=2 SV=1
GSMUA_Achr11T22210_001	Non-significant	Significant	1.57504	2.00235	2.13e-21	8.46e-45	Os04g0674400	DRE21_ORYSJ Anamorsin homolog 1 OS=Oryza sativa subsp. japonica GN=Os04g0674400 PE=2 SV=2
GSMUA_Achr11T22300_001	Significant	Significant	0.0849543	0.308646	0	0	GAPB	G3PB_ARATH Glyceraldehyde-3-phosphate dehydrogenase B, chloroplastic OS=Arabidopsis thaliana GN=GAPB PE=1 SV=2
GSMUA_Achr11T22310_001	Significant	Significant	0.0734569	0.311659	0	0	GAPB	G3PB_PEA Glyceraldehyde-3-phosphate dehydrogenase B, chloroplastic OS=Pisum sativum GN=GAPB PE=2 SV=2
GSMUA_Achr11T22400_001	Significant	Non-significant	2.59773	0.937025	4.3e-131	0.213808	NLP1	NLP1_ORYSJ Protein NLP1 OS=Oryza sativa subsp. japonica GN=NLP1 PE=2 SV=1
GSMUA_Achr11T22440_001	Significant	Non-significant	2.83639	1.84416	6.15e-212	6.32e-67	At4g35230	Y4523_ARATH Probable serine/threonine-protein kinase At4g35230 OS=Arabidopsis thaliana GN=At4g35230 PE=1 SV=1
GSMUA_Achr11T22520_001	Significant	Significant	2.29674	2.04475	4.12e-116	2.56e-78	NA	NA
GSMUA_Achr11T22530_001	Significant	Non-significant	3.80178	1.72032	4.1e-138	2.77e-14	ADF5	ADF5_ORYSJ Actin-depolymerizing factor 5 OS=Oryza sativa subsp. japonica GN=ADF5 PE=2 SV=1
GSMUA_Achr11T22550_001	Significant	Significant	4.28072	2.28783	0	5.33e-254	SCPL18	SCP18_ARATH Serine carboxypeptidase-like 18 OS=Arabidopsis thaliana GN=SCPL18 PE=2 SV=2
GSMUA_Achr11T22570_001	Non-significant	Significant	1.97859	2.13643	1.52e-203	1.86e-131	ENO1	ENO_ORYSJ Enolase OS=Oryza sativa subsp. japonica GN=ENO1 PE=1 SV=2
GSMUA_Achr11T22580_001	Significant	Significant	4.40764	14.7374	4.21e-63	1.61e-229	SMO1-1	SMO11_ARATH Methylsterol monooxygenase 1-1 OS=Arabidopsis thaliana GN=SMO1-1 PE=1 SV=1
GSMUA_Achr11T22760_001	Significant	Significant	15.5797	3.12895	0	1.3e-53	NAC021	NAC22_ARATH NAC domain-containing protein 21/22 OS=Arabidopsis thaliana GN=NAC021 PE=1 SV=2
GSMUA_Achr11T22870_001	Non-significant	Significant	1.50188	2.07942	4.38e-27	3.21e-69	ARF18	ARFR_ORYSJ Auxin response factor 18 OS=Oryza sativa subsp. japonica GN=ARF18 PE=2 SV=1
GSMUA_Achr11T23440_001	Non-significant	Significant	1.22722	2.75675	7.6e-05	1.62e-83	CSLD2	CSLD2_ORYSI Cellulose synthase-like protein D2 OS=Oryza sativa subsp. indica GN=CSLD2 PE=3 SV=1
GSMUA_Achr11T23450_001	Non-significant	Significant	1.36786	2.47424	2.43e-20	3.2e-112	4CL2	4CL2_ORYSJ Probable 4-coumarate--CoA ligase 2 OS=Oryza sativa subsp. japonica GN=4CL2 PE=2 SV=2
GSMUA_Achr11T23510_001	Significant	Non-significant	0.41048	0.640377	3.24e-104	1.13e-16	TMEM45A	TM45A_HUMAN Transmembrane protein 45A OS=Homo sapiens GN=TMEM45A PE=2 SV=1
GSMUA_Achr11T23590_001	Significant	Significant	0.0571572	0.170701	0	0	RPT2	RPT2_ARATH Root phototropism protein 2 OS=Arabidopsis thaliana GN=RPT2 PE=1 SV=2
GSMUA_Achr11T23640_001	Significant	Significant	5.02008	10.1265	1.25e-78	7.56e-124	ATL72	ATL72_ARATH RING-H2 finger protein ATL72 OS=Arabidopsis thaliana GN=ATL72 PE=2 SV=1
GSMUA_Achr11T23670_001	Significant	Non-significant	0.345086	0.69125	5.76e-140	1.65e-21	GSVIVT00023967001	PER4_VITVI Peroxidase 4 OS=Vitis vinifera GN=GSVIVT00023967001 PE=1 SV=1
GSMUA_Achr11T23710_001	Significant	Non-significant	0.364954	0.979218	5.52e-41	0.820738	NA	NA
GSMUA_Achr11T23780_001	Significant	Significant	12.3548	2.07337	0	0	NA	NA
GSMUA_Achr11T23970_001	Significant	Significant	3.80046	6.40954	9.18e-24	2.59e-43	ZAT11	ZAT11_ARATH Zinc finger protein ZAT11 OS=Arabidopsis thaliana GN=ZAT11 PE=2 SV=1
GSMUA_Achr11T24000_001	Significant	Non-significant	2.33411	0.994081	9.49e-235	0.878276	UBC7	UBC7_ARATH Ubiquitin-conjugating enzyme E2 7 OS=Arabidopsis thaliana GN=UBC7 PE=2 SV=1
GSMUA_Achr11T24030_001	Significant	Significant	0.184298	0.154654	1.2e-131	2.11e-179	HERC2	HERC2_DROME Probable E3 ubiquitin-protein ligase HERC2 OS=Drosophila melanogaster GN=HERC2 PE=1 SV=3
GSMUA_Achr11T24050_001	Significant	Significant	3.36501	2.32197	1.29e-169	1.17e-104	AIP1	P2C03_ARATH Protein phosphatase 2C 3 OS=Arabidopsis thaliana GN=AIP1 PE=1 SV=1
GSMUA_Achr11T24060_001	Non-significant	Significant	1.54058	12.6249	6.41e-32	0	At1g07440	TRNH1_ARATH Tropinone reductase homolog At1g07440 OS=Arabidopsis thaliana GN=At1g07440 PE=1 SV=1
GSMUA_Achr11T24120_001	Significant	Significant	2.44139	3.97944	0	1.61e-280	HSPRO2	HSPR2_ARATH Nematode resistance protein-like HSPRO2 OS=Arabidopsis thaliana GN=HSPRO2 PE=1 SV=1
GSMUA_Achr11T24320_001	Significant	Significant	0.00914922	0.112919	0	0	RCA2	RCA2_LARTR Ribulose bisphosphate carboxylase/oxygenase activase 2, chloroplastic OS=Larrea tridentata GN=RCA2 PE=2 SV=1
GSMUA_Achr11T24350_001	Significant	Significant	0.289738	0.410565	4.37e-178	3.35e-76	PGRL1B	PGL1B_ARATH PGR5-like protein 1B, chloroplastic OS=Arabidopsis thaliana GN=PGRL1B PE=1 SV=1
GSMUA_Achr11T24470_001	Non-significant	Significant	1.8673	2.55149	1.86e-282	0	NA	NA
GSMUA_Achr11T24520_001	Significant	Non-significant	0.421314	1.25072	2.48e-207	3.78e-12	DHAR2	DHAR2_ARATH Glutathione S-transferase DHAR2 OS=Arabidopsis thaliana GN=DHAR2 PE=1 SV=1
GSMUA_Achr11T24550_001	Significant	Significant	3.22248	2.09375	1.25e-167	4.52e-39	HERK1	HERK_ARATH Receptor-like protein kinase HERK 1 OS=Arabidopsis thaliana GN=HERK1 PE=1 SV=1
GSMUA_Achr11T24680_001	Significant	Non-significant	2.16348	0.962435	8.87e-71	0.501834	NA	NA
GSMUA_Achr11T24790_001	Significant	Non-significant	0.460419	1.25591	6.65e-177	7.22e-28	FKFBP	F26_ARATH 6-phosphofructo-2-kinase/fructose-2,6-bisphosphatase OS=Arabidopsis thaliana GN=FKFBP PE=1 SV=1
GSMUA_Achr11T24810_001	Significant	Non-significant	2.00095	1.09775	1.36e-292	1.42e-08	RPS7	RS7_SECCE 40S ribosomal protein S7 OS=Secale cereale GN=RPS7 PE=2 SV=1
GSMUA_Achr11T24820_001	Non-significant	Significant	0.508613	2.43059	3.31e-25	1.74e-84	DREB2A	DRE2A_ORYSJ Dehydration-responsive element-binding protein 2A OS=Oryza sativa subsp. japonica GN=DREB2A PE=2 SV=1
GSMUA_Achr11T24840_001	Significant	Non-significant	2.21482	1.55154	3.73e-81	3.17e-22	WUN1	WUN1_SOLTU Wound-induced protein 1 OS=Solanum tuberosum GN=WUN1 PE=2 SV=1
GSMUA_Achr11T24970_001	Significant	Significant	4.47435	3.99859	0	0	CYP734A1	C734A_ARATH Cytochrome P450 734A1 OS=Arabidopsis thaliana GN=CYP734A1 PE=2 SV=1
GSMUA_Achr11T25030_001	Significant	Significant	3.60232	3.33806	0	0	Os07g0682400	C3H53_ORYSJ Zinc finger CCCH domain-containing protein 53 OS=Oryza sativa subsp. japonica GN=Os07g0682400 PE=2 SV=1
GSMUA_Achr11T25060_001	Non-significant	Significant	1.37321	2.07152	6.4e-23	1.47e-56	NA	NA
GSMUA_Achr11T25070_001	Non-significant	Significant	1.55389	2.68987	8.26e-24	4.46e-46	NA	NA
GSMUA_Achr11T25090_001	Significant	Significant	0.141934	0.274368	3.25e-205	6.35e-105	DOF3.3	DOF33_ARATH Dof zinc finger protein DOF3.3 OS=Arabidopsis thaliana GN=DOF3.3 PE=1 SV=2
GSMUA_Achr11T25260_001	Significant	Significant	2.10159	2.40863	4.89e-101	2.24e-142	ACLA-2	ACLA2_ORYSJ ATP-citrate synthase alpha chain protein 2 OS=Oryza sativa subsp. japonica GN=ACLA-2 PE=2 SV=2
GSMUA_Achr11T25390_001	Non-significant	Significant	1.83377	2.43299	1.99e-73	2.33e-180	PUR5	PUR5_VIGUN Phosphoribosylformylglycinamidine cyclo-ligase, chloroplastic/mitochondrial OS=Vigna unguiculata GN=PUR5 PE=2 SV=1
GSMUA_Achr11T25540_001	Significant	Significant	8.29054	3.55409	0	0	At1g54570	Y1457_ARATH Acyltransferase-like protein At1g54570, chloroplastic OS=Arabidopsis thaliana GN=At1g54570 PE=1 SV=1
GSMUA_Achr11T25550_001	Significant	Significant	0.239737	0.196062	4.22e-67	6.11e-118	PER3	PER3_ARATH Peroxidase 3 OS=Arabidopsis thaliana GN=PER3 PE=2 SV=1
GSMUA_Achr11T25720_001	Significant	Non-significant	0.444724	1.36776	0	9.03e-61	NAC021	NAC22_ARATH NAC domain-containing protein 21/22 OS=Arabidopsis thaliana GN=NAC021 PE=1 SV=2
GSMUA_Achr11T25730_001	Non-significant	Significant	1.20419	3.07733	1.32e-14	1.03e-189	Os06g0675700	AGLU_ORYSJ Probable alpha-glucosidase Os06g0675700 OS=Oryza sativa subsp. japonica GN=Os06g0675700 PE=1 SV=1
GSMUA_Achr11T25790_001	Non-significant	Significant	0.779017	0.272533	0.000826148	2.67e-107	NA	NA
GSMUA_Achr11T25870_001	Significant	Non-significant	2.35526	1.08236	2.25e-224	0.00082882	2016-10-04	OCT4_ARATH Organic cation/carnitine transporter 4 OS=Arabidopsis thaliana GN=OCT4 PE=2 SV=1
GSMUA_Achr11T26070_001	Non-significant	Significant	0.959052	0.489798	0.207778	1.53e-243	NA	NA
GSMUA_Achr11T26200_001	Significant	Significant	2.63598	2.35066	0	0	At2g27500	E1314_ARATH Glucan endo-1,3-beta-glucosidase 14 OS=Arabidopsis thaliana GN=At2g27500 PE=1 SV=2
GSMUA_Achr11T26290_001	Significant	Significant	2.55884	3.37456	0	0	FPP3	FPP3_ARATH Filament-like plant protein 3 OS=Arabidopsis thaliana GN=FPP3 PE=2 SV=2
GSMUA_Achr11T26460_001	Non-significant	Significant	0.930907	2.19995	0.192134	0	CYP71D55	C7D55_HYOMU Premnaspirodiene oxygenase OS=Hyoscyamus muticus GN=CYP71D55 PE=1 SV=1
GSMUA_Achr11T26560_001	Significant	Non-significant	2.23319	1.68318	8.28e-47	2.7e-11	SAP15	SAP15_ORYSJ Zinc finger AN1 domain-containing stress-associated protein 15 OS=Oryza sativa subsp. japonica GN=SAP15 PE=2 SV=1
GSMUA_Achr11T26670_001	Non-significant	Significant	1.06088	2.78842	0.116641	2.63e-105	LHT1	LHT1_ARATH Lysine histidine transporter 1 OS=Arabidopsis thaliana GN=LHT1 PE=1 SV=1
GSMUA_Achr1T00010_001	Non-significant	Significant	1.43406	5.44305	3.22e-14	1.2e-305	NA	NA
GSMUA_Achr1T00020_001	Significant	Significant	36.3207	11.7065	0	0	NA	NA
GSMUA_Achr1T00070_001	Significant	Significant	2.59757	2.2359	7.04e-50	1.14e-26	ERF053	ERF53_ARATH Ethylene-responsive transcription factor ERF053 OS=Arabidopsis thaliana GN=ERF053 PE=2 SV=1
GSMUA_Achr1T00100_001	Non-significant	Significant	1.00298	2.40132	0.944396	4.39e-133	Herc2	HERC2_MOUSE E3 ubiquitin-protein ligase HERC2 OS=Mus musculus GN=Herc2 PE=1 SV=3
GSMUA_Achr1T00150_001	Significant	Non-significant	0.332994	0.652393	0	7.69e-116	Os04g0530600	TRXM2_ORYSJ Thioredoxin M2, chloroplastic OS=Oryza sativa subsp. japonica GN=Os04g0530600 PE=2 SV=2
GSMUA_Achr1T00210_001	Significant	Non-significant	0.412521	0.812979	0	1.62e-24	NA	NA
GSMUA_Achr1T00370_001	Significant	Non-significant	0.304141	0.572386	0	0	PIP1-1	PIP11_ORYSJ Aquaporin PIP1-1 OS=Oryza sativa subsp. japonica GN=PIP1-1 PE=2 SV=1
GSMUA_Achr1T00480_001	Non-significant	Significant	1.19091	3.84201	7.09e-06	1.48e-135	ERF105	EF105_ARATH Ethylene-responsive transcription factor ERF105 OS=Arabidopsis thaliana GN=ERF105 PE=2 SV=1
GSMUA_Achr1T00490_001	Non-significant	Significant	0.570266	6.19086	1.13e-15	5.28e-102	ERF1A	EF100_ARATH Ethylene-responsive transcription factor 1A OS=Arabidopsis thaliana GN=ERF1A PE=1 SV=2
GSMUA_Achr1T00560_001	Non-significant	Significant	1.55597	2.97153	1.44e-41	1.15e-154	BIRC3	BIRC3_HUMAN Baculoviral IAP repeat-containing protein 3 OS=Homo sapiens GN=BIRC3 PE=1 SV=2
GSMUA_Achr1T00620_001	Significant	Significant	8.58352	8.92371	2.14e-226	1.7e-172	TM_1254	P1254_THEMA Phosphorylated carbohydrates phosphatase TM_1254 OS=Thermotoga maritima GN=TM_1254 PE=1 SV=1
GSMUA_Achr1T01000_001	Significant	Non-significant	0.260223	0.779922	0	2.03e-16	NA	NA
GSMUA_Achr1T01120_001	Significant	Non-significant	2.1888	1.68325	1.38e-102	1.93e-19	At4g08850	Y4885_ARATH Probable LRR receptor-like serine/threonine-protein kinase At4g08850 OS=Arabidopsis thaliana GN=At4g08850 PE=1 SV=3
GSMUA_Achr1T01320_001	Significant	Significant	9.6703	2.30525	1.29e-216	3.67e-17	UBC5	UBC5_ARATH Ubiquitin-conjugating enzyme E2 5 OS=Arabidopsis thaliana GN=UBC5 PE=2 SV=2
GSMUA_Achr1T01370_001	Non-significant	Significant	1.90131	2.57962	7.87e-52	7.44e-105	NA	NA
GSMUA_Achr1T01400_001	Significant	Non-significant	2.67624	1.71499	0	1.57e-242	NA	NA
GSMUA_Achr1T01470_001	Significant	Significant	0.225506	0.439018	0	4.94e-221	DIM	DIM_ARATH Delta(24)-sterol reductase OS=Arabidopsis thaliana GN=DIM PE=1 SV=2
GSMUA_Achr1T01480_001	Significant	Non-significant	0.318745	0.585192	3.51e-28	1.36e-10	DIM	DIM_PEA Delta(24)-sterol reductase OS=Pisum sativum GN=DIM PE=1 SV=1
GSMUA_Achr1T01490_001	Significant	Significant	2.1214	3.20882	4.71e-27	1.36e-71	GYG2	GLYG2_HUMAN Glycogenin-2 OS=Homo sapiens GN=GYG2 PE=1 SV=2
GSMUA_Achr1T01700_001	Significant	Non-significant	0.460606	0.793577	6.08e-18	0.0155234	NA	NA
GSMUA_Achr1T01860_001	Significant	Significant	25.7497	41.8132	0	0	NA	NA
GSMUA_Achr1T01870_001	Non-significant	Significant	0.659267	0.386052	1.06e-126	0	mhcA	MYS2_DICDI Myosin-2 heavy chain OS=Dictyostelium discoideum GN=mhcA PE=1 SV=3
GSMUA_Achr1T01920_001	Non-significant	Significant	1.08715	0.420776	0.0559166	2.48e-52	Txnl4a	TXN4A_MOUSE Thioredoxin-like protein 4A OS=Mus musculus GN=Txnl4a PE=2 SV=1
GSMUA_Achr1T01970_001	Significant	Non-significant	2.2113	1.51951	3.27e-79	1.49e-17	NA	NA
GSMUA_Achr1T02100_001	Non-significant	Significant	0.580917	0.442981	4.92e-155	2.68e-264	At4g15970	Y4597_ARATH Uncharacterized protein At4g15970 OS=Arabidopsis thaliana GN=At4g15970 PE=2 SV=1
GSMUA_Achr1T02120_001	Significant	Non-significant	0.481836	0.726934	6.54e-76	2.18e-18	PAP12	PAP12_ARATH Probable plastid-lipid-associated protein 12, chloroplastic OS=Arabidopsis thaliana GN=PAP12 PE=2 SV=1
GSMUA_Achr1T02130_001	Significant	Non-significant	0.325927	0.572332	1.54e-48	9.12e-20	PAP12	PAP12_ARATH Probable plastid-lipid-associated protein 12, chloroplastic OS=Arabidopsis thaliana GN=PAP12 PE=2 SV=1
GSMUA_Achr1T02170_001	Significant	Significant	2.38196	6.95388	2.54e-110	1.07e-241	EXLA1	EXLA1_ORYSJ Expansin-like A1 OS=Oryza sativa subsp. japonica GN=EXLA1 PE=2 SV=1
GSMUA_Achr1T02230_001	Significant	Non-significant	6.934	1.96139	1.06e-249	7.41e-30	AMY1.1	AMYA_VIGMU Alpha-amylase OS=Vigna mungo GN=AMY1.1 PE=2 SV=1
GSMUA_Achr1T02250_001	Significant	Non-significant	3.76913	1.15876	5.09e-96	0.00586576	GA15091	GDAP2_DROPS Protein GDAP2 homolog OS=Drosophila pseudoobscura pseudoobscura GN=GA15091 PE=3 SV=1
GSMUA_Achr1T02370_001	Significant	Significant	0.498431	2.57268	9.35e-46	8.73e-73	NA	NA
GSMUA_Achr1T02450_001	Non-significant	Significant	1.22943	2.94281	1.44e-07	3.27e-121	ATJ11	DNJ11_ARATH Chaperone protein dnaJ 11, chloroplastic OS=Arabidopsis thaliana GN=ATJ11 PE=1 SV=2
GSMUA_Achr1T02480_001	Significant	Non-significant	0.485252	0.973345	5.6e-88	0.571076	NA	NA
GSMUA_Achr1T02690_001	Significant	Non-significant	2.20046	1.70509	5.36e-59	1.43e-14	DPM1	DPM1_HUMAN Dolichol-phosphate mannosyltransferase OS=Homo sapiens GN=DPM1 PE=1 SV=1
GSMUA_Achr1T02740_001	Significant	Significant	0.117668	0.404218	0	1.23e-73	NA	NA
GSMUA_Achr1T02750_001	Significant	Significant	8.15629	11.4809	0	0	CEBIP	CEBIP_ORYSJ Chitin elicitor-binding protein OS=Oryza sativa subsp. japonica GN=CEBIP PE=1 SV=1
GSMUA_Achr1T02810_001	Significant	Non-significant	2.11805	1.51173	5.88e-144	2.13e-43	SLC36A3	S36A3_HUMAN Proton-coupled amino acid transporter 3 OS=Homo sapiens GN=SLC36A3 PE=1 SV=2
GSMUA_Achr1T02840_001	Significant	Non-significant	3.26202	1.44597	0	2.08e-30	CPK4	CDPK4_SOLTU Calcium-dependent protein kinase 4 OS=Solanum tuberosum GN=CPK4 PE=2 SV=1
GSMUA_Achr1T02860_001	Significant	Non-significant	2.78995	1.90062	1.01e-87	7.89e-30	MLO7	MLO7_ARATH MLO-like protein 7 OS=Arabidopsis thaliana GN=MLO7 PE=2 SV=3
GSMUA_Achr1T02880_001	Significant	Significant	2.50288	2.0013	7.8e-193	6.75e-77	AKR4C9	AKRC9_ARATH Aldo-keto reductase family 4 member C9 OS=Arabidopsis thaliana GN=AKR4C9 PE=1 SV=1
GSMUA_Achr1T02890_001	Significant	Non-significant	0.34379	0.812514	4.61e-105	9.38e-07	PSBQ1	PSBQ1_ARATH Oxygen-evolving enhancer protein 3-1, chloroplastic OS=Arabidopsis thaliana GN=PSBQ1 PE=1 SV=3
GSMUA_Achr1T03030_001	Significant	Significant	5.62235	2.31673	0	0	NA	NA
GSMUA_Achr1T03080_001	Significant	Significant	2.81567	3.51971	5.6e-55	4.02e-121	ZOX1	ZOX_PHAVU Zeatin O-xylosyltransferase OS=Phaseolus vulgaris GN=ZOX1 PE=2 SV=1
GSMUA_Achr1T03250_001	Significant	Significant	2.11002	2.46528	3.47e-53	1.18e-250	MNN10	MNN10_YEAST Probable alpha-1,6-mannosyltransferase MNN10 OS=Saccharomyces cerevisiae (strain ATCC 204508 / S288c) GN=MNN10 PE=1 SV=1
GSMUA_Achr1T03310_001	Significant	Significant	0.328821	0.15923	7.82e-71	8.57e-227	ZAT5	ZAT5_ARATH Zinc finger protein ZAT5 OS=Arabidopsis thaliana GN=ZAT5 PE=2 SV=1
GSMUA_Achr1T03440_001	Significant	Non-significant	2.00568	1.61093	7.29e-206	1.36e-108	GAL1	GALK1_ARATH Galactokinase OS=Arabidopsis thaliana GN=GAL1 PE=1 SV=2
GSMUA_Achr1T03610_001	Significant	Non-significant	0.455364	0.765275	6.6e-17	0.0231372	NA	NA
GSMUA_Achr1T03670_001	Non-significant	Significant	1.17735	4.16058	0.0189632	1.57e-86	NA	NA
GSMUA_Achr1T03720_001	Significant	Significant	0.318574	0.418958	1.51e-45	3.53e-43	ASG4	ASG4_ARATH Transcription factor ASG4 OS=Arabidopsis thaliana GN=ASG4 PE=2 SV=1
GSMUA_Achr1T03790_001	Significant	Significant	0.193293	0.369625	0	1.32e-274	cisd2	CISD2_DANRE CDGSH iron-sulfur domain-containing protein 2 OS=Danio rerio GN=cisd2 PE=2 SV=1
GSMUA_Achr1T03800_001	Significant	Significant	9.58306	9.98198	0	0	GSTU18	GSTUI_ARATH Glutathione S-transferase U18 OS=Arabidopsis thaliana GN=GSTU18 PE=2 SV=1
GSMUA_Achr1T03820_001	Significant	Significant	3.12961	3.70949	0	0	CYP704C1	C04C1_PINTA Cytochrome P450 704C1 OS=Pinus taeda GN=CYP704C1 PE=2 SV=1
GSMUA_Achr1T03830_001	Non-significant	Significant	1.60554	2.77093	5.24e-59	1.05e-212	CYP704C1	C04C1_PINTA Cytochrome P450 704C1 OS=Pinus taeda GN=CYP704C1 PE=2 SV=1
GSMUA_Achr1T03850_001	Non-significant	Significant	0.551498	0.315608	4.62e-15	9.35e-37	NA	NA
GSMUA_Achr1T03890_001	Significant	Significant	4.5602	2.49785	0	0	PEX11C	PX11C_ARATH Peroxisomal membrane protein 11C OS=Arabidopsis thaliana GN=PEX11C PE=1 SV=1
GSMUA_Achr1T03920_001	Significant	Non-significant	2.0239	1.33164	8.72e-136	2.17e-36	ACOT13	ACO13_PONAB Acyl-coenzyme A thioesterase 13 OS=Pongo abelii GN=ACOT13 PE=2 SV=1
GSMUA_Achr1T03980_001	Significant	Significant	2.34712	4.93412	1.64e-33	5.48e-114	KIC	KIC_ARATH Calcium-binding protein KIC OS=Arabidopsis thaliana GN=KIC PE=1 SV=2
GSMUA_Achr1T04080_001	Significant	Non-significant	2.39687	1.9126	1.12e-103	2.09e-49	gyp7	GYP7_SCHPO GTPase-activating protein gyp7 OS=Schizosaccharomyces pombe (strain 972 / ATCC 24843) GN=gyp7 PE=2 SV=1
GSMUA_Achr1T04250_001	Significant	Significant	2.42424	2.00237	1.15e-175	1.06e-67	NA	NA
GSMUA_Achr1T04400_001	Significant	Non-significant	2.38284	1.28622	1.24e-145	5.98e-13	YPTM2	YPTM2_MAIZE GTP-binding protein YPTM2 OS=Zea mays GN=YPTM2 PE=2 SV=1
GSMUA_Achr1T04570_001	Significant	Significant	0.115139	0.164527	1.18e-157	3.53e-226	NA	NA
GSMUA_Achr1T04620_001	Significant	Non-significant	6.98607	1.84601	0	4.48e-138	ABCG22	AB22G_ARATH ABC transporter G family member 22 OS=Arabidopsis thaliana GN=ABCG22 PE=1 SV=1
GSMUA_Achr1T04660_001	Significant	Significant	2.06134	2.25807	1.39e-25	3.81e-48	At5g45160	RD3H2_ARATH Protein ROOT HAIR DEFECTIVE 3 homolog 2 OS=Arabidopsis thaliana GN=At5g45160 PE=2 SV=1
GSMUA_Achr1T04700_001	Significant	Significant	4.38175	3.91278	5.27e-177	2.37e-117	CML8	CML8_ARATH Calmodulin-like protein 8 OS=Arabidopsis thaliana GN=CML8 PE=2 SV=1
GSMUA_Achr1T04730_001	Significant	Non-significant	6.04236	0.992511	7.26e-67	0.90903	KCS11	KCS11_ARATH 3-ketoacyl-CoA synthase 11 OS=Arabidopsis thaliana GN=KCS11 PE=1 SV=1
GSMUA_Achr1T04740_001	Significant	Non-significant	3.71533	0.536379	2.02e-65	3.47e-38	KCS17	KCS17_ARATH 3-ketoacyl-CoA synthase 17 OS=Arabidopsis thaliana GN=KCS17 PE=2 SV=2
GSMUA_Achr1T04940_001	Significant	Non-significant	0.217969	0.717776	0	9.43e-26	PFK3	K6PF3_ARATH 6-phosphofructokinase 3 OS=Arabidopsis thaliana GN=PFK3 PE=1 SV=1
GSMUA_Achr1T05010_001	Non-significant	Significant	1.68752	2.962	8.22e-55	2.39e-156	WRKY22	WRK22_ARATH WRKY transcription factor 22 OS=Arabidopsis thaliana GN=WRKY22 PE=2 SV=1
GSMUA_Achr1T05040_001	Significant	Significant	5.35268	3.55262	7.79e-297	5.94e-80	CPK3	CDPK3_ARATH Calcium-dependent protein kinase 3 OS=Arabidopsis thaliana GN=CPK3 PE=1 SV=1
GSMUA_Achr1T05110_001	Significant	Significant	2.39076	2.80981	0	0	IDH1	IDHC_SOYBN Isocitrate dehydrogenase [NADP] OS=Glycine max GN=IDH1 PE=2 SV=2
GSMUA_Achr1T05170_001	Significant	Non-significant	0.478714	0.751269	1.34e-43	2.92e-06	NA	NA
GSMUA_Achr1T05200_001	Significant	Significant	0.450248	12.2957	1.48e-258	6.38e-293	BBI	IBB2_PHAVU Bowman-Birk type proteinase inhibitor 2 OS=Phaseolus vulgaris GN=BBI PE=1 SV=3
GSMUA_Achr1T05430_001	Significant	Non-significant	0.296986	0.533641	1.02e-227	1.13e-124	PMI2	PMI2_ARATH Protein PLASTID MOVEMENT IMPAIRED 2 OS=Arabidopsis thaliana GN=PMI2 PE=1 SV=1
GSMUA_Achr1T05860_001	Significant	Significant	0.0861206	0.15722	0	0	sll0005	Y005_SYNY3 Uncharacterized protein sll0005 OS=Synechocystis sp. (strain PCC 6803 / Kazusa) GN=sll0005 PE=3 SV=1
GSMUA_Achr1T05880_001	Significant	Significant	0.110807	0.163104	0	0	sll0005	Y005_SYNY3 Uncharacterized protein sll0005 OS=Synechocystis sp. (strain PCC 6803 / Kazusa) GN=sll0005 PE=3 SV=1
GSMUA_Achr1T06140_001	Significant	Significant	0.0705706	0.223909	0	0	WAXY	SSG1_ANTMA Granule-bound starch synthase 1, chloroplastic/amyloplastic OS=Antirrhinum majus GN=WAXY PE=2 SV=1
GSMUA_Achr1T06280_001	Significant	Significant	0.432719	0.430224	5.59e-49	2.92e-52	KAN2	KAN2_ARATH Probable transcription factor KAN2 OS=Arabidopsis thaliana GN=KAN2 PE=2 SV=1
GSMUA_Achr1T06310_001	Significant	Significant	0.249607	0.44559	0	0	GDCSH	GCSH_ORYSJ Glycine cleavage system H protein, mitochondrial OS=Oryza sativa subsp. japonica GN=GDCSH PE=1 SV=1
GSMUA_Achr1T06360_001	Significant	Significant	0.0372833	0.140715	0	0	LHY	LHY_ARATH Protein LHY OS=Arabidopsis thaliana GN=LHY PE=1 SV=2
GSMUA_Achr1T06370_001	Significant	Significant	0.378519	0.323633	1.17e-290	0	OMT2	FOMT2_WHEAT Tricetin 3',4',5'-O-trimethyltransferase OS=Triticum aestivum GN=OMT2 PE=1 SV=1
GSMUA_Achr1T06720_001	Significant	Significant	0.167782	0.124422	7.48e-47	2.22e-76	ZAT5	ZAT5_ARATH Zinc finger protein ZAT5 OS=Arabidopsis thaliana GN=ZAT5 PE=2 SV=1
GSMUA_Achr1T06770_001	Non-significant	Significant	1.00463	0.39605	0.868838	0	PHT4;4	PHT44_ORYSJ Probable anion transporter 4, chloroplastic OS=Oryza sativa subsp. japonica GN=PHT4;4 PE=2 SV=1
GSMUA_Achr1T06830_001	Significant	Significant	0.246268	0.276909	0	0	CYB561A	ACFR1_ARATH Transmembrane ascorbate ferrireductase 1 OS=Arabidopsis thaliana GN=CYB561A PE=1 SV=1
GSMUA_Achr1T06970_001	Non-significant	Significant	1.83461	2.17429	4.93e-84	3.53e-229	AAE6	AAE6_ARATH Probable acyl-activating enzyme 6 OS=Arabidopsis thaliana GN=AAE6 PE=2 SV=1
GSMUA_Achr1T07090_001	Non-significant	Significant	1.18075	2.29081	1.47e-30	0	NA	NA
GSMUA_Achr1T07180_001	Significant	Non-significant	0.439125	0.910705	2.84e-76	0.00777842	FKBP18	FKB18_ARATH Peptidyl-prolyl cis-trans isomerase FKBP18, chloroplastic OS=Arabidopsis thaliana GN=FKBP18 PE=1 SV=2
GSMUA_Achr1T07390_001	Non-significant	Significant	1.03145	6.78666	0.406086	6.92e-274	At5g10080	ASPL1_ARATH Aspartic proteinase-like protein 1 OS=Arabidopsis thaliana GN=At5g10080 PE=1 SV=1
GSMUA_Achr1T07550_001	Significant	Significant	3.36964	3.32221	2.34e-101	9.26e-68	NA	NA
GSMUA_Achr1T07590_001	Significant	Non-significant	2.14694	1.89036	9.02e-105	5.03e-74	folD	FOLD_PROA2 Bifunctional protein FolD OS=Prosthecochloris aestuarii (strain DSM 271 / SK 413) GN=folD PE=3 SV=1
GSMUA_Achr1T07610_001	Significant	Non-significant	3.16611	1.43418	4.64e-165	3.61e-14	CYP19-4	CP19D_ARATH Peptidyl-prolyl cis-trans isomerase CYP19-4 OS=Arabidopsis thaliana GN=CYP19-4 PE=1 SV=2
GSMUA_Achr1T07620_001	Non-significant	Significant	1.49318	2.90429	1.13e-201	0	NA	NA
GSMUA_Achr1T07670_001	Non-significant	Significant	1.25835	2.0572	0.000253094	7.11e-23	NA	NA
GSMUA_Achr1T07720_001	Significant	Significant	16.359	10.5801	7.46e-290	6.39e-191	NA	NA
GSMUA_Achr1T07770_001	Significant	Significant	0.18513	0.330968	2.48e-253	2.25e-153	At1g78600	STHY_ARATH Probable salt tolerance-like protein At1g78600 OS=Arabidopsis thaliana GN=At1g78600 PE=1 SV=2
GSMUA_Achr1T07800_001	Significant	Non-significant	2.33695	1.4887	1.81e-106	2.33e-13	CIB22	NDUB9_ARATH NADH dehydrogenase [ubiquinone] 1 beta subcomplex subunit 9 OS=Arabidopsis thaliana GN=CIB22 PE=2 SV=1
GSMUA_Achr1T07820_001	Significant	Significant	0.308511	0.414304	6.67e-87	3.78e-73	CYP78A3	C78A3_SOYBN Cytochrome P450 78A3 OS=Glycine max GN=CYP78A3 PE=2 SV=1
GSMUA_Achr1T07920_001	Significant	Non-significant	0.412021	0.738131	2.66e-61	1.4e-13	rhbdf1	RHDF1_DANRE Inactive rhomboid protein 1 OS=Danio rerio GN=rhbdf1 PE=2 SV=1
GSMUA_Achr1T07960_001	Significant	Non-significant	2.09543	1.36645	2.77e-23	5.86e-05	UTR4	UTR4_ARATH UDP-galactose/UDP-glucose transporter 4 OS=Arabidopsis thaliana GN=UTR4 PE=2 SV=1
GSMUA_Achr1T08050_001	Significant	Significant	8.51887	14.8133	0	0	ABCG39	AB39G_ARATH ABC transporter G family member 39 OS=Arabidopsis thaliana GN=ABCG39 PE=2 SV=1
GSMUA_Achr1T08130_001	Significant	Significant	0.325261	3.71478	1.06e-237	1.77e-126	BHLH4	BH004_ARATH Transcription factor MYC4 OS=Arabidopsis thaliana GN=BHLH4 PE=2 SV=1
GSMUA_Achr1T08210_001	Significant	Non-significant	3.36433	1.43154	0	2.29e-22	EMB2731	U172_ARATH UPF0172 protein At5g55940 OS=Arabidopsis thaliana GN=EMB2731 PE=2 SV=1
GSMUA_Achr1T08270_001	Significant	Non-significant	2.22714	1.02234	4.94e-90	0.445708	ENO1	ENO_ORYSJ Enolase OS=Oryza sativa subsp. japonica GN=ENO1 PE=1 SV=2
GSMUA_Achr1T08360_001	Significant	Non-significant	3.63483	1.44525	1.82e-196	2.49e-15	CG6762	SRX_DROME Putative sulfiredoxin OS=Drosophila melanogaster GN=CG6762 PE=1 SV=1
GSMUA_Achr1T08480_001	Significant	Significant	3.03193	3.63044	8.19e-104	1.24e-103	At5g55050	GDL87_ARATH GDSL esterase/lipase At5g55050 OS=Arabidopsis thaliana GN=At5g55050 PE=2 SV=1
GSMUA_Achr1T08590_001	Significant	Significant	0.109486	0.352888	0	2.12e-107	NA	NA
GSMUA_Achr1T08690_001	Non-significant	Significant	1.57749	4.80454	1.01e-05	2.14e-43	At4g19060	DRL26_ARATH Probable disease resistance protein At4g19060 OS=Arabidopsis thaliana GN=At4g19060 PE=2 SV=2
GSMUA_Achr1T08700_001	Non-significant	Significant	1.06666	2.06575	0.121589	3.81e-45	At4g27190	DRL27_ARATH Disease resistance protein At4g27190 OS=Arabidopsis thaliana GN=At4g27190 PE=2 SV=1
GSMUA_Achr1T08710_001	Significant	Significant	3.27215	6.67377	8.07e-103	5.5e-210	NA	NA
GSMUA_Achr1T08716_001	Non-significant	Significant	0.898962	7.15083	0.0521732	1.83e-172	At4g19060	DRL26_ARATH Probable disease resistance protein At4g19060 OS=Arabidopsis thaliana GN=At4g19060 PE=2 SV=2
GSMUA_Achr1T08770_001	Significant	Significant	0.0759039	0.0788591	0	0	CAB13	CB23_SOLLC Chlorophyll a-b binding protein 13, chloroplastic OS=Solanum lycopersicum GN=CAB13 PE=1 SV=1
GSMUA_Achr1T08800_001	Significant	Significant	3.56641	4.91626	1.36e-294	0	AGD5	AGD5_ARATH Probable ADP-ribosylation factor GTPase-activating protein AGD5 OS=Arabidopsis thaliana GN=AGD5 PE=1 SV=1
GSMUA_Achr1T08850_001	Significant	Significant	0.197948	0.334564	0	9.98e-242	GH3.5	GH35_ORYSJ Probable indole-3-acetic acid-amido synthetase GH3.5 OS=Oryza sativa subsp. japonica GN=GH3.5 PE=2 SV=1
GSMUA_Achr1T08930_001	Significant	Non-significant	0.39911	0.803929	1.42e-126	2.98e-10	sll0005	Y005_SYNY3 Uncharacterized protein sll0005 OS=Synechocystis sp. (strain PCC 6803 / Kazusa) GN=sll0005 PE=3 SV=1
GSMUA_Achr1T09060_001	Significant	Non-significant	2.6302	1.03284	1.2e-35	0.748654	NA	NA
GSMUA_Achr1T09070_001	Significant	Significant	2.87901	4.53902	1.14e-138	0	PAL	PALY_CAMSI Phenylalanine ammonia-lyase OS=Camellia sinensis GN=PAL PE=2 SV=1
GSMUA_Achr1T09160_001	Significant	Non-significant	2.08456	0.99829	1.38e-266	0.944876	NA	NA
GSMUA_Achr1T09370_001	Significant	Non-significant	3.74538	1.96646	1.8e-62	8.46e-17	At5g56260	RRAA3_ARATH Regulator of ribonuclease-like protein 3 OS=Arabidopsis thaliana GN=At5g56260 PE=2 SV=1
GSMUA_Achr1T09400_001	Significant	Non-significant	0.486761	0.779512	0	7.41e-262	AGPS1	GLGS_BRANA Glucose-1-phosphate adenylyltransferase small subunit, chloroplastic OS=Brassica napus GN=AGPS1 PE=2 SV=1
GSMUA_Achr1T09510_001	Significant	Significant	171.275	10.0756	0	0	sll1770	Y1770_SYNY3 Uncharacterized protein sll1770 OS=Synechocystis sp. (strain PCC 6803 / Kazusa) GN=sll1770 PE=3 SV=1
GSMUA_Achr1T09690_001	Non-significant	Significant	1.47406	2.38957	9.89e-15	6.72e-55	NA	NA
GSMUA_Achr1T09720_001	Significant	Non-significant	0.419783	0.73085	1.93e-293	1.61e-57	CYCL	CY11_SOLTU Cytochrome c1-1, heme protein, mitochondrial OS=Solanum tuberosum GN=CYCL PE=2 SV=1
GSMUA_Achr1T09750_001	Significant	Significant	4.39493	3.01802	0	0	MYB44	MYB44_ARATH Transcription factor MYB44 OS=Arabidopsis thaliana GN=MYB44 PE=2 SV=1
GSMUA_Achr1T09910_001	Significant	Non-significant	0.401223	0.814949	0	6.89e-35	TOC90	TOC90_ARATH Translocase of chloroplast 90, chloroplastic OS=Arabidopsis thaliana GN=TOC90 PE=1 SV=1
GSMUA_Achr1T09940_001	Significant	Non-significant	0.413748	0.608628	1.05e-34	1.31e-12	ANTR6	ANTR6_ARATH Probable anion transporter 6, chloroplastic OS=Arabidopsis thaliana GN=ANTR6 PE=2 SV=1
GSMUA_Achr1T09950_001	Significant	Non-significant	0.486857	0.781399	3.43e-87	1.05e-11	PHT4;5	PHT45_ORYSJ Probable anion transporter 5, chloroplastic OS=Oryza sativa subsp. japonica GN=PHT4;5 PE=2 SV=2
GSMUA_Achr1T10080_001	Significant	Significant	0.187205	3.71525	9.46e-242	9.84e-69	WRKY40	WRK40_ARATH Probable WRKY transcription factor 40 OS=Arabidopsis thaliana GN=WRKY40 PE=1 SV=1
GSMUA_Achr1T10082_001	Significant	Significant	0.264426	0.389461	2.06e-09	7.99e-07	NA	NA
GSMUA_Achr1T10090_001	Significant	Significant	0.173748	0.458149	0	0	NA	NA
GSMUA_Achr1T10100_001	Significant	Non-significant	2.06255	1.51169	0	1.72e-102	Tm9sf4	TM9S4_MOUSE Transmembrane 9 superfamily member 4 OS=Mus musculus GN=Tm9sf4 PE=2 SV=1
GSMUA_Achr1T10150_001	Significant	Significant	2.58047	5.37602	0	0	ATJ8	DNAJ8_ARATH Chaperone protein dnaJ 8, chloroplastic OS=Arabidopsis thaliana GN=ATJ8 PE=2 SV=1
GSMUA_Achr1T10190_001	Non-significant	Significant	1.46136	2.39669	1.41e-34	1.92e-173	Lace1	LACE1_MOUSE Lactation elevated protein 1 OS=Mus musculus GN=Lace1 PE=2 SV=1
GSMUA_Achr1T10390_001	Non-significant	Significant	1.02271	2.89097	0.811916	1.57e-42	HAT14	HAT14_ARATH Homeobox-leucine zipper protein HAT14 OS=Arabidopsis thaliana GN=HAT14 PE=2 SV=3
GSMUA_Achr1T10450_001	Significant	Significant	0.177584	0.156742	5.48e-177	0	COL15	COL15_ARATH Zinc finger protein CONSTANS-LIKE 15 OS=Arabidopsis thaliana GN=COL15 PE=2 SV=1
GSMUA_Achr1T10510_001	Significant	Significant	0.36419	0.425463	3.19e-62	1.93e-68	CRYD	CRYD_ORYSJ Cryptochrome DASH, chloroplastic/mitochondrial OS=Oryza sativa subsp. japonica GN=CRYD PE=2 SV=1
GSMUA_Achr1T10550_001	Significant	Non-significant	2.06841	1.33175	0	5.37e-179	PSMD1	PSMD1_CHICK 26S proteasome non-ATPase regulatory subunit 1 OS=Gallus gallus GN=PSMD1 PE=2 SV=1
GSMUA_Achr1T10600_001	Significant	Significant	2.90006	2.37379	9.14e-100	9.85e-69	Os04g0609600	P2C44_ORYSJ Probable protein phosphatase 2C 44 OS=Oryza sativa subsp. japonica GN=Os04g0609600 PE=2 SV=1
GSMUA_Achr1T10650_001	Significant	Non-significant	0.493458	0.97773	1.89e-79	0.522908	ABCG14	AB14G_ARATH ABC transporter G family member 14 OS=Arabidopsis thaliana GN=ABCG14 PE=2 SV=1
GSMUA_Achr1T10680_001	Significant	Non-significant	0.37149	0.723919	5.44e-225	1.35e-46	NA	NA
GSMUA_Achr1T10700_001	Significant	Non-significant	0.484728	0.629009	0	4.07e-232	rpoD3	RPOD3_SYNE7 RNA polymerase sigma factor rpoD3 OS=Synechococcus elongatus (strain PCC 7942) GN=rpoD3 PE=3 SV=1
GSMUA_Achr1T10780_001	Significant	Significant	5.08727	3.76303	0	0	NA	NA
GSMUA_Achr1T10930_001	Significant	Significant	2.56785	2.38973	0	0	GRC2	GSHRC_ORYSJ Glutathione reductase, cytosolic OS=Oryza sativa subsp. japonica GN=GRC2 PE=2 SV=2
GSMUA_Achr1T11210_001	Significant	Non-significant	2.71419	1.19316	1.97e-134	0.000761078	NA	NA
GSMUA_Achr1T11430_001	Non-significant	Significant	0.968359	3.21129	0.137728	0	CID2	CID2_ARATH Polyadenylate-binding protein-interacting protein 2 OS=Arabidopsis thaliana GN=CID2 PE=1 SV=1
GSMUA_Achr1T11480_001	Significant	Significant	5.65111	2.81015	0	0	At4g10440	PMTH_ARATH Probable methyltransferase PMT17 OS=Arabidopsis thaliana GN=At4g10440 PE=2 SV=1
GSMUA_Achr1T11710_001	Significant	Non-significant	0.316715	0.6683	5.12e-36	4.25e-06	NA	NA
GSMUA_Achr1T11720_001	Significant	Non-significant	0.297822	0.639741	0	1.06e-169	LUT2	LCYE_ARATH Lycopene epsilon cyclase, chloroplastic OS=Arabidopsis thaliana GN=LUT2 PE=1 SV=2
GSMUA_Achr1T11810_001	Non-significant	Significant	1.56368	2.31729	9.3e-13	1.6e-40	NA	NA
GSMUA_Achr1T11820_001	Non-significant	Significant	0.687866	0.423931	5.26e-76	0	ADG2	GLGL1_ARATH Glucose-1-phosphate adenylyltransferase large subunit 1, chloroplastic OS=Arabidopsis thaliana GN=ADG2 PE=1 SV=3
GSMUA_Achr1T11950_001	Significant	Significant	2.17853	2.1328	3.83e-78	6.76e-68	At4g10955	GDL62_ARATH GDSL esterase/lipase At4g10955 OS=Arabidopsis thaliana GN=At4g10955 PE=2 SV=1
GSMUA_Achr1T12160_001	Significant	Significant	2.43432	2.19145	5.25e-218	1.29e-87	ago61	AGO61_TETNG Uncharacterized glycosyltransferase AGO61 OS=Tetraodon nigroviridis GN=ago61 PE=2 SV=1
GSMUA_Achr1T12210_001	Significant	Non-significant	2.07717	1.82712	1.34e-135	1.67e-67	MEKK1	M3K1_ARATH Mitogen-activated protein kinase kinase kinase 1 OS=Arabidopsis thaliana GN=MEKK1 PE=1 SV=2
GSMUA_Achr1T12950_001	Significant	Non-significant	0.446807	0.608461	1.38e-27	1.44e-07	NA	NA
GSMUA_Achr1T12970_001	Significant	Non-significant	2.10858	1.77428	3.03e-22	4.05e-10	NA	NA
GSMUA_Achr1T13030_001	Significant	Non-significant	0.491083	1.14776	0	4.2e-22	relA	RELA_MYXXA GTP pyrophosphokinase OS=Myxococcus xanthus GN=relA PE=3 SV=1
GSMUA_Achr1T13130_001	Non-significant	Significant	1.65342	0.284051	5.27e-79	0	At1g77060	CPPM_ARATH Carboxyvinyl-carboxyphosphonate phosphorylmutase, chloroplastic OS=Arabidopsis thaliana GN=At1g77060 PE=1 SV=2
GSMUA_Achr1T13300_001	Significant	Significant	0.433442	0.370683	1.45e-26	2.62e-67	At4g24660	Y4466_ARATH ZF-HD homeobox protein At4g24660 OS=Arabidopsis thaliana GN=At4g24660 PE=1 SV=1
GSMUA_Achr1T13330_001	Significant	Significant	3.49891	2.47213	1.18e-114	5.33e-46	crtp1	CRTP1_DICDI Crt homolog 1 OS=Dictyostelium discoideum GN=crtp1 PE=2 SV=1
GSMUA_Achr1T13360_001	Significant	Non-significant	2.01068	1.73186	1.95e-55	8.81e-31	ruvbl2	RUVB2_XENLA RuvB-like 2 OS=Xenopus laevis GN=ruvbl2 PE=2 SV=1
GSMUA_Achr1T13410_001	Significant	Non-significant	2.50803	1.64711	1.25e-115	7.53e-22	NA	NA
GSMUA_Achr1T13680_001	Significant	Significant	3.36083	2.89549	1.62e-233	3.76e-211	caiD	CAID_SALAR Carnitinyl-CoA dehydratase OS=Salmonella arizonae (strain ATCC BAA-731 / CDC346-86 / RSK2980) GN=caiD PE=3 SV=1
GSMUA_Achr1T13690_001	Significant	Significant	0.110708	0.182573	5.82e-56	9.94e-40	SPA4	SPA4_ARATH Protein SPA1-RELATED 4 OS=Arabidopsis thaliana GN=SPA4 PE=1 SV=1
GSMUA_Achr1T13700_001	Significant	Significant	0.156903	0.187937	0	0	SPA3	SPA3_ARATH Protein SPA1-RELATED 3 OS=Arabidopsis thaliana GN=SPA3 PE=1 SV=1
GSMUA_Achr1T13710_001	Significant	Non-significant	0.456991	0.615508	3.57e-224	2.16e-102	CLPB1	CLPB1_ORYSJ Chaperone protein ClpB1 OS=Oryza sativa subsp. japonica GN=CLPB1 PE=2 SV=1
GSMUA_Achr1T13790_001	Significant	Non-significant	0.267319	1.36185	3.61e-166	1.06e-15	CBL4	CNBL4_ORYSJ Calcineurin B-like protein 4 OS=Oryza sativa subsp. japonica GN=CBL4 PE=1 SV=1
GSMUA_Achr1T13830_001	Significant	Significant	0.220191	0.317963	0	0	PSAH	PSAH_HORVU Photosystem I reaction center subunit VI, chloroplastic OS=Hordeum vulgare GN=PSAH PE=1 SV=1
GSMUA_Achr1T13860_001	Significant	Non-significant	2.15648	1.41024	5.76e-42	1.46e-09	At4g28440	Y4844_ARATH Uncharacterized protein At4g28440 OS=Arabidopsis thaliana GN=At4g28440 PE=1 SV=1
GSMUA_Achr1T13970_001	Significant	Non-significant	0.489228	0.708489	1.22e-211	1.63e-76	DEGP1	DEGP1_ARATH Protease Do-like 1, chloroplastic OS=Arabidopsis thaliana GN=DEGP1 PE=1 SV=2
GSMUA_Achr1T14080_001	Non-significant	Significant	0.73085	0.393165	3.92e-45	0	APS1	APS1_ARATH ATP sulfurylase 1, chloroplastic OS=Arabidopsis thaliana GN=APS1 PE=1 SV=1
GSMUA_Achr1T14110_001	Significant	Non-significant	2.13111	1.20628	0	5.84e-87	ARD2	MTND2_ORYSJ 1,2-dihydroxy-3-keto-5-methylthiopentene dioxygenase 2 OS=Oryza sativa subsp. japonica GN=ARD2 PE=2 SV=1
GSMUA_Achr1T14130_001	Significant	Non-significant	2.88524	1.62164	2.13e-158	1.01e-22	NA	NA
GSMUA_Achr1T14310_001	Non-significant	Significant	0.803185	0.494344	0.0413384	6.53e-35	NA	NA
GSMUA_Achr1T14330_001	Non-significant	Significant	1.13145	2.20833	0.000245148	6.34e-89	NA	NA
GSMUA_Achr1T14340_001	Non-significant	Significant	1.50648	2.00894	6.25e-10	5.19e-32	NA	NA
GSMUA_Achr1T14370_001	Non-significant	Significant	1.44173	2.30097	2.96e-41	4.16e-135	BHLH13	BH013_ARATH Transcription factor bHLH13 OS=Arabidopsis thaliana GN=BHLH13 PE=2 SV=1
GSMUA_Achr1T14420_001	Significant	Non-significant	0.353927	0.553146	0	1.41e-195	Os05g0200100	TRL2_ORYSJ Thioredoxin-like 2, chloroplastic OS=Oryza sativa subsp. japonica GN=Os05g0200100 PE=2 SV=1
GSMUA_Achr1T14520_001	Significant	Non-significant	0.212768	0.507944	5.03e-64	9.57e-27	NA	NA
GSMUA_Achr1T14530_001	Significant	Significant	0.311506	2.12173	0	9.79e-164	PDR3	PDR3_ORYSJ Pleiotropic drug resistance protein 3 OS=Oryza sativa subsp. japonica GN=PDR3 PE=2 SV=1
GSMUA_Achr1T14540_001	Significant	Non-significant	0.303992	1.654	1.65e-84	2.18e-09	PDR1	PDR1_TOBAC Pleiotropic drug resistance protein 1 OS=Nicotiana tabacum GN=PDR1 PE=2 SV=1
GSMUA_Achr1T14570_001	Significant	Significant	0.265266	0.43904	4.29e-99	8.21e-47	NA	NA
GSMUA_Achr1T14610_001	Significant	Non-significant	0.330672	0.649635	5.59e-86	2.35e-35	NA	NA
GSMUA_Achr1T14930_001	Significant	Significant	0.0915039	0.153991	0	0	PETE	PLAS_SOLLC Plastocyanin, chloroplastic OS=Solanum lycopersicum GN=PETE PE=2 SV=1
GSMUA_Achr1T14940_001	Significant	Significant	0.398548	3.18093	1.51e-79	1.52e-117	HT1	HT1_ARATH Serine/threonine-protein kinase HT1 OS=Arabidopsis thaliana GN=HT1 PE=1 SV=1
GSMUA_Achr1T14950_001	Significant	Significant	0.384963	3.3335	1.5e-44	7.48e-84	HT1	HT1_ARATH Serine/threonine-protein kinase HT1 OS=Arabidopsis thaliana GN=HT1 PE=1 SV=1
GSMUA_Achr1T15360_001	Significant	Significant	2.88128	3.32168	0	0	PED1	THIK2_ARATH 3-ketoacyl-CoA thiolase 2, peroxisomal OS=Arabidopsis thaliana GN=PED1 PE=1 SV=2
GSMUA_Achr1T15410_001	Significant	Non-significant	37.2941	1.8193	0	1.07e-11	NA	NA
GSMUA_Achr1T15450_001	Significant	Non-significant	2.25524	1.7292	0	2.8e-129	TPL	TPL_ARATH Protein TOPLESS OS=Arabidopsis thaliana GN=TPL PE=1 SV=1
GSMUA_Achr1T15460_001	Significant	Non-significant	2.24754	1.63621	9.88e-205	2.77e-53	TPR3	TPR3_ARATH Topless-related protein 3 OS=Arabidopsis thaliana GN=TPR3 PE=1 SV=1
GSMUA_Achr1T15470_001	Significant	Non-significant	3.62445	1.92244	4.53e-14	6.23e-05	NA	NA
GSMUA_Achr1T15760_001	Significant	Significant	3.1278	2.35727	8.31e-231	1.47e-119	memo1	MEMO1_XENLA Protein MEMO1 OS=Xenopus laevis GN=memo1 PE=2 SV=1
GSMUA_Achr1T15860_001	Significant	Significant	2.88007	2.16794	2.82e-92	1.08e-36	zfr	ZFR_XENTR Zinc finger RNA-binding protein OS=Xenopus tropicalis GN=zfr PE=2 SV=1
GSMUA_Achr1T15910_001	Significant	Significant	2.40057	3.9028	0	0	CBSX1	CBSX1_ARATH CBS domain-containing protein CBSX1, chloroplastic OS=Arabidopsis thaliana GN=CBSX1 PE=1 SV=2
GSMUA_Achr1T16160_001	Significant	Non-significant	0.468117	0.892765	1.57e-62	0.0133587	IQD14	IQD14_ARATH Protein IQ-DOMAIN 14 OS=Arabidopsis thaliana GN=IQD14 PE=1 SV=1
GSMUA_Achr1T16240_001	Non-significant	Significant	1.30382	2.18446	2.29e-06	1.36e-38	HSFB2B	HFB2B_ORYSJ Heat stress transcription factor B-2b OS=Oryza sativa subsp. japonica GN=HSFB2B PE=2 SV=1
GSMUA_Achr1T16410_001	Significant	Non-significant	2.25494	1.39989	0	1.12e-58	VPS32.1	VP321_ARATH Vacuolar protein sorting-associated protein 32 homolog 1 OS=Arabidopsis thaliana GN=VPS32.1 PE=1 SV=1
GSMUA_Achr1T16420_001	Significant	Significant	0.0906797	0.186565	0	0	NA	NA
GSMUA_Achr1T16710_001	Significant	Non-significant	2.02028	1.51853	1.45e-24	3.54e-06	GTF2H5	TF2H5_CHICK General transcription factor IIH subunit 5 OS=Gallus gallus GN=GTF2H5 PE=3 SV=1
GSMUA_Achr1T16850_001	Significant	Non-significant	2.37055	1.53817	0	4.92e-119	RPL18AB	R18A2_ARATH 60S ribosomal protein L18a-2 OS=Arabidopsis thaliana GN=RPL18AB PE=1 SV=2
GSMUA_Achr1T16980_001	Significant	Significant	0.158448	0.328416	5.88e-243	3.24e-176	PSBS	PSBS_ARATH Photosystem II 22 kDa protein, chloroplastic OS=Arabidopsis thaliana GN=PSBS PE=1 SV=1
GSMUA_Achr1T17000_001	Significant	Significant	0.201185	0.224345	4.3e-96	1.96e-181	FBPban1	F16P2_MUSAC Fructose-1,6-bisphosphatase, cytosolic OS=Musa acuminata GN=FBPban1 PE=2 SV=1
GSMUA_Achr1T17090_001	Significant	Non-significant	2.37823	1.43749	2.77e-35	1.52e-09	PR4	PR4_PHAVU Wound-induced basic protein OS=Phaseolus vulgaris GN=PR4 PE=2 SV=1
GSMUA_Achr1T17110_001	Significant	Significant	0.244262	0.49118	0	0	NA	NA
GSMUA_Achr1T17130_001	Significant	Significant	2.49959	2.18748	2.68e-205	1.03e-91	NA	NA
GSMUA_Achr1T17140_001	Significant	Non-significant	0.155781	0.80356	2.84e-132	0.0430198	RHA2A	RHA2A_ARATH E3 ubiquitin-protein ligase RHA2A OS=Arabidopsis thaliana GN=RHA2A PE=1 SV=1
GSMUA_Achr1T17190_001	Significant	Significant	2.1493	2.49071	0	3.25e-138	MT4A	MT4A_ORYSJ Metallothionein-like protein 4A OS=Oryza sativa subsp. japonica GN=MT4A PE=2 SV=1
GSMUA_Achr1T17250_001	Significant	Non-significant	2.62874	1.83749	4.38e-85	6.99e-24	At3g09070	U503A_ARATH UPF0503 protein At3g09070, chloroplastic OS=Arabidopsis thaliana GN=At3g09070 PE=1 SV=1
GSMUA_Achr1T17270_001	Significant	Significant	0.234481	0.456139	0	0	NA	NA
GSMUA_Achr1T17430_001	Significant	Non-significant	2.11059	1.43611	3.87e-98	3.67e-11	NA	NA
GSMUA_Achr1T17450_001	Significant	Significant	6.85977	2.26932	0	3.84e-107	TM_1254	P1254_THEMA Phosphorylated carbohydrates phosphatase TM_1254 OS=Thermotoga maritima GN=TM_1254 PE=1 SV=1
GSMUA_Achr1T17890_001	Significant	Non-significant	2.5333	1.26317	4.17e-275	5.71e-17	Polr2d	RPB4_MOUSE DNA-directed RNA polymerase II subunit RPB4 OS=Mus musculus GN=Polr2d PE=2 SV=2
GSMUA_Achr1T17940_001	Significant	Non-significant	3.23319	1.1111	3.93e-102	0.0326634	MGP	MGP_ARATH Zinc finger protein MAGPIE OS=Arabidopsis thaliana GN=MGP PE=1 SV=1
GSMUA_Achr1T18120_001	Significant	Non-significant	2.85279	1.56669	0	5.4e-93	NA	NA
GSMUA_Achr1T18220_001	Significant	Significant	4.26181	2.80648	6e-307	3.44e-94	RIN4	RIN4_ARATH RPM1-interacting protein 4 OS=Arabidopsis thaliana GN=RIN4 PE=1 SV=1
GSMUA_Achr1T18320_001	Significant	Non-significant	0.422983	0.59387	1.18e-28	2.05e-12	At5g50100	Y5010_ARATH Uncharacterized protein At5g50100, mitochondrial OS=Arabidopsis thaliana GN=At5g50100 PE=1 SV=1
GSMUA_Achr1T18530_001	Significant	Non-significant	0.296071	0.616723	7.94e-180	4.87e-27	NA	NA
GSMUA_Achr1T18540_001	Significant	Non-significant	0.283227	0.671616	6.59e-263	2.13e-26	NA	NA
GSMUA_Achr1T18560_001	Significant	Significant	0.371647	0.412725	4.66e-96	9.23e-130	NA	NA
GSMUA_Achr1T18670_001	Significant	Significant	3.68002	3.09594	0	0	HOX6	HOX6_ORYSJ Homeobox-leucine zipper protein HOX6 OS=Oryza sativa subsp. japonica GN=HOX6 PE=2 SV=1
GSMUA_Achr1T18690_001	Significant	Significant	0.27247	2.3149	8.87e-92	1.89e-21	NA	NA
GSMUA_Achr1T19150_001	Significant	Non-significant	4.59151	1.3315	3.54e-268	9.31e-09	GEK1	GEK1_ARATH D-aminoacyl-tRNA deacylase OS=Arabidopsis thaliana GN=GEK1 PE=1 SV=2
GSMUA_Achr1T19260_001	Significant	Non-significant	2.28608	1.89693	2.54e-216	7.54e-101	MSI1	MSI1H_HUMAN RNA-binding protein Musashi homolog 1 OS=Homo sapiens GN=MSI1 PE=1 SV=1
GSMUA_Achr1T19320_001	Significant	Significant	0.461172	0.465892	6.81e-99	3.82e-147	NA	NA
GSMUA_Achr1T19380_001	Significant	Significant	0.364526	0.419268	0	0	NA	NA
GSMUA_Achr1T19480_001	Significant	Non-significant	0.289051	0.717186	3.92e-117	2.88e-10	nep2	NEP2_NEPGR Aspartic proteinase nepenthesin-2 OS=Nepenthes gracilis GN=nep2 PE=1 SV=1
GSMUA_Achr1T19790_001	Non-significant	Significant	1.93743	0.0486321	7.89e-29	0	At1g62810	AMO_ARATH Primary amine oxidase OS=Arabidopsis thaliana GN=At1g62810 PE=2 SV=1
GSMUA_Achr1T19800_001	Significant	Significant	0.454746	0.486847	0	0	NA	NA
GSMUA_Achr1T19880_001	Significant	Non-significant	2.51151	1.4003	0	1.25e-66	UEV1C	UEV1C_ARATH Ubiquitin-conjugating enzyme E2 variant 1C OS=Arabidopsis thaliana GN=UEV1C PE=1 SV=1
GSMUA_Achr1T20080_001	Non-significant	Significant	1.7905	2.01105	9.94e-42	2.05e-42	AMC1	MCA1_ARATH Metacaspase-1 OS=Arabidopsis thaliana GN=AMC1 PE=1 SV=1
GSMUA_Achr1T20240_001	Significant	Non-significant	0.439255	0.848417	0	4.33e-17	NRT1.1	PTR7_ARATH Nitrate transporter 1.1 OS=Arabidopsis thaliana GN=NRT1.1 PE=1 SV=1
GSMUA_Achr1T20250_001	Significant	Non-significant	2.03953	1.13382	5.28e-58	5.57e-05	TAX10	DBNBT_TAXCA 3'-N-debenzoyl-2'-deoxytaxol N-benzoyltransferase OS=Taxus canadensis GN=TAX10 PE=1 SV=1
GSMUA_Achr1T20270_001	Significant	Non-significant	2.48208	1.76395	9.64e-138	1.78e-43	NA	NA
GSMUA_Achr1T20450_001	Significant	Significant	2.7282	2.62963	5.6e-57	5.2e-52	At2g02240	FB95_ARATH F-box protein At2g02240 OS=Arabidopsis thaliana GN=At2g02240 PE=2 SV=1
GSMUA_Achr1T20720_001	Non-significant	Significant	1.07282	2.91171	0.00729488	0	PPC4	CAPP4_ARATH Phosphoenolpyruvate carboxylase 4 OS=Arabidopsis thaliana GN=PPC4 PE=2 SV=1
GSMUA_Achr1T20810_001	Significant	Non-significant	0.42372	0.643056	2.95e-154	2.19e-30	ago61	AGO61_XENTR Uncharacterized glycosyltransferase AGO61 OS=Xenopus tropicalis GN=ago61 PE=2 SV=1
GSMUA_Achr1T20830_001	Significant	Non-significant	4.51282	1.97948	0	4.48e-220	ago61	AGO61_TAKRU Uncharacterized glycosyltransferase AGO61 OS=Takifugu rubripes GN=ago61 PE=2 SV=1
GSMUA_Achr1T20870_001	Significant	Non-significant	2.53733	1.56341	0	1.81e-185	HACL	HACL_ARATH 2-hydroxyacyl-CoA lyase OS=Arabidopsis thaliana GN=HACL PE=2 SV=1
GSMUA_Achr1T20920_001	Significant	Non-significant	3.03962	1.39577	9.8e-16	0.176696	NA	NA
GSMUA_Achr1T21000_001	Significant	Significant	7.01583	2.41923	0	3.94e-31	nucS	NUS1_ASPOR Nuclease S1 OS=Aspergillus oryzae (strain ATCC 42149 / RIB 40) GN=nucS PE=1 SV=2
GSMUA_Achr1T21010_001	Significant	Non-significant	2.85597	1.61995	1.87e-198	6.44e-19	BEE1	BEE1_ARATH Transcription factor BEE 1 OS=Arabidopsis thaliana GN=BEE1 PE=2 SV=1
GSMUA_Achr1T21130_001	Significant	Significant	4.03682	13.2158	4.23e-113	0	NA	NA
GSMUA_Achr1T21160_001	Non-significant	Significant	0.526865	2.87123	0	0	HSP18.5-C	HSP16_SOYBN 18.5 kDa class I heat shock protein OS=Glycine max GN=HSP18.5-C PE=3 SV=1
GSMUA_Achr1T21220_001	Non-significant	Significant	1.56653	3.82538	6.2e-38	5.84e-117	Rv2859c	Y2859_MYCTU Putative glutamine amidotransferase Rv2859c OS=Mycobacterium tuberculosis GN=Rv2859c PE=1 SV=1
GSMUA_Achr1T21340_001	Significant	Significant	4.34847	5.2906	0	0	PIP5K1	PI5K1_ARATH Phosphatidylinositol-4-phosphate 5-kinase 1 OS=Arabidopsis thaliana GN=PIP5K1 PE=1 SV=1
GSMUA_Achr1T21350_001	Significant	Significant	4.88146	2.57904	0	0	MCCB	MCCB_ARATH Methylcrotonoyl-CoA carboxylase beta chain, mitochondrial OS=Arabidopsis thaliana GN=MCCB PE=2 SV=1
GSMUA_Achr1T21570_001	Significant	Significant	0.217163	0.298164	0	0	NA	NA
GSMUA_Achr1T21680_001	Non-significant	Significant	1.62887	2.19457	1.77e-56	7.08e-66	PFK5	K6PF5_ARATH 6-phosphofructokinase 5, chloroplastic OS=Arabidopsis thaliana GN=PFK5 PE=1 SV=1
GSMUA_Achr1T21700_001	Non-significant	Significant	1.76759	2.13978	0	0	NA	NA
GSMUA_Achr1T21710_001	Significant	Non-significant	2.34725	1.06793	3.79e-87	0.198562	NA	NA
GSMUA_Achr1T21760_001	Significant	Non-significant	2.28696	1.47001	0	2.86e-71	TMED10	TMEDA_HUMAN Transmembrane emp24 domain-containing protein 10 OS=Homo sapiens GN=TMED10 PE=1 SV=2
GSMUA_Achr1T21810_001	Significant	Non-significant	2.4814	1.54144	4.51e-54	3.64e-08	NA	NA
GSMUA_Achr1T22060_001	Significant	Significant	2.37736	2.23092	0	2.23e-243	DAG	DAG_ANTMA DAG protein, chloroplastic OS=Antirrhinum majus GN=DAG PE=2 SV=1
GSMUA_Achr1T22070_001	Significant	Non-significant	0.276888	1.27406	1.07e-283	9.96e-27	Os10g0113000	NADO1_ORYSJ Probable NAD(P)H-dependent oxidoreductase 1 OS=Oryza sativa subsp. japonica GN=Os10g0113000 PE=1 SV=1
GSMUA_Achr1T22080_001	Significant	Non-significant	0.263146	0.931572	0	0.0534766	Os10g0113000	NADO1_ORYSJ Probable NAD(P)H-dependent oxidoreductase 1 OS=Oryza sativa subsp. japonica GN=Os10g0113000 PE=1 SV=1
GSMUA_Achr1T22130_001	Significant	Non-significant	0.420435	0.51091	1.61e-104	1.09e-92	GPA2	GPA2_SOYBN Guanine nucleotide-binding protein alpha-2 subunit OS=Glycine max GN=GPA2 PE=2 SV=1
GSMUA_Achr1T22290_001	Significant	Non-significant	7.82801	1.43232	0	4.91e-09	NA	NA
GSMUA_Achr1T22330_001	Significant	Non-significant	0.481242	1.03436	1.38e-44	0.437958	At2g19130	Y2913_ARATH G-type lectin S-receptor-like serine/threonine-protein kinase At2g19130 OS=Arabidopsis thaliana GN=At2g19130 PE=2 SV=1
GSMUA_Achr1T22600_001	Significant	Non-significant	7.92761	1.69361	4e-177	3.21e-09	Os03g0199100	U496A_ORYSJ UPF0496 protein 1 OS=Oryza sativa subsp. japonica GN=Os03g0199100 PE=2 SV=1
GSMUA_Achr1T22710_001	Significant	Significant	0.377048	0.459458	3.54e-273	8.35e-168	PLT5	PLT5_ARATH Polyol transporter 5 OS=Arabidopsis thaliana GN=PLT5 PE=1 SV=2
GSMUA_Achr1T22860_001	Significant	Non-significant	2.22044	1.53788	6.73e-23	0.000210572	NA	NA
GSMUA_Achr1T22920_001	Significant	Non-significant	0.469288	0.629664	0	4.98e-185	CESA8	CESA8_ORYSJ Probable cellulose synthase A catalytic subunit 8 [UDP-forming] OS=Oryza sativa subsp. japonica GN=CESA8 PE=2 SV=1
GSMUA_Achr1T22930_001	Significant	Non-significant	0.426654	0.503987	3.9e-83	1.86e-63	CESA2	CESA2_ORYSJ Probable cellulose synthase A catalytic subunit 2 [UDP-forming] OS=Oryza sativa subsp. japonica GN=CESA2 PE=2 SV=1
GSMUA_Achr1T22970_001	Significant	Non-significant	0.176071	0.830952	0	2.68e-54	LOX1.5	LOX15_SOLTU Probable linoleate 9S-lipoxygenase 5 OS=Solanum tuberosum GN=LOX1.5 PE=2 SV=1
GSMUA_Achr1T23000_001	Non-significant	Significant	1.45518	3.60878	1.41e-10	4.83e-229	NA	NA
GSMUA_Achr1T23040_001	Significant	Significant	5.7248	2.17661	1.3e-50	1.03e-08	NA	NA
GSMUA_Achr1T23190_001	Significant	Non-significant	0.33759	0.532004	0	9.27e-197	PMI2	PMI2_ARATH Protein PLASTID MOVEMENT IMPAIRED 2 OS=Arabidopsis thaliana GN=PMI2 PE=1 SV=1
GSMUA_Achr1T23220_001	Non-significant	Significant	1.93345	5.99469	3.07e-27	4.44e-82	ARR2	ARR2_ARATH Two-component response regulator ARR2 OS=Arabidopsis thaliana GN=ARR2 PE=1 SV=1
GSMUA_Achr1T23250_001	Significant	Significant	6.91636	43.3313	5.82e-118	0	HEL	HEVL_ARATH Hevein-like protein OS=Arabidopsis thaliana GN=HEL PE=1 SV=1
GSMUA_Achr1T23330_001	Significant	Significant	2.33097	4.49822	8.28e-41	1.31e-68	GSTU17	GSTUH_ARATH Glutathione S-transferase U17 OS=Arabidopsis thaliana GN=GSTU17 PE=2 SV=1
GSMUA_Achr1T23340_001	Significant	Non-significant	2.64149	1.53436	7.21e-193	1.79e-24	hddc2	HDDC2_DANRE HD domain-containing protein 2 OS=Danio rerio GN=hddc2 PE=2 SV=1
GSMUA_Achr1T23440_001	Significant	Significant	5.37519	2.16126	0	1.41e-188	NA	NA
GSMUA_Achr1T23480_001	Significant	Non-significant	2.4388	1.70961	2.47e-198	2.14e-40	NA	NA
GSMUA_Achr1T23500_001	Significant	Significant	2.27314	2.15339	0	1.58e-270	BB	BB_ARATH E3 ubiquitin ligase BIG BROTHER OS=Arabidopsis thaliana GN=BB PE=1 SV=1
GSMUA_Achr1T23560_001	Significant	Significant	3.20086	3.09849	0	4.3e-142	WRKY11	WRK11_ARATH Probable WRKY transcription factor 11 OS=Arabidopsis thaliana GN=WRKY11 PE=2 SV=2
GSMUA_Achr1T23600_001	Non-significant	Significant	1.77732	2.17063	3.96e-211	0	At1g51550	FBK21_ARATH F-box/kelch-repeat protein At1g51550 OS=Arabidopsis thaliana GN=At1g51550 PE=2 SV=1
GSMUA_Achr1T23650_001	Significant	Non-significant	2.25017	1.08699	1.03e-13	0.570602	NA	NA
GSMUA_Achr1T23790_001	Significant	Non-significant	0.439707	0.514811	9.79e-28	7.61e-19	SKIP25	SKI25_ARATH F-box/kelch-repeat protein SKIP25 OS=Arabidopsis thaliana GN=SKIP25 PE=1 SV=1
GSMUA_Achr1T23880_001	Significant	Non-significant	2.32498	1.33622	0	4.04e-40	NA	NA
GSMUA_Achr1T24010_001	Non-significant	Significant	1.8766	2.50273	1.89e-165	0	NA	NA
GSMUA_Achr1T24030_001	Significant	Non-significant	2.20579	1.6706	1.57e-50	5.84e-20	TM_1254	P1254_THEMA Phosphorylated carbohydrates phosphatase TM_1254 OS=Thermotoga maritima GN=TM_1254 PE=1 SV=1
GSMUA_Achr1T24250_001	Non-significant	Significant	0.691126	2.2201	0	0	MJ1232	Y1232_METJA Uncharacterized protein MJ1232 OS=Methanocaldococcus jannaschii (strain ATCC 43067 / DSM 2661 / JAL-1 / JCM 10045 / NBRC 100440) GN=MJ1232 PE=4 SV=1
GSMUA_Achr1T24430_001	Significant	Significant	2.90292	2.73259	0	0	Ddb2	DDB2_MOUSE DNA damage-binding protein 2 OS=Mus musculus GN=Ddb2 PE=1 SV=1
GSMUA_Achr1T24480_001	Non-significant	Significant	1.69526	2.16216	5.04e-185	7.86e-273	GRXC6	GRXC6_ORYSJ Glutaredoxin-C6 OS=Oryza sativa subsp. japonica GN=GRXC6 PE=1 SV=2
GSMUA_Achr1T24670_001	Significant	Significant	0.185329	0.497615	0	0	NA	NA
GSMUA_Achr1T24700_001	Non-significant	Significant	1.18058	2.62983	0.126413	1.24e-18	NA	NA
GSMUA_Achr1T24800_001	Significant	Non-significant	2.91429	1.96727	6.66e-20	1.77e-10	NA	NA
GSMUA_Achr1T24810_001	Significant	Non-significant	2.60966	1.52009	4.17e-21	1.97e-07	NA	NA
GSMUA_Achr1T25010_001	Significant	Non-significant	0.487817	1.81486	0	3.38e-103	CIPK1	CIPK1_ORYSJ CBL-interacting protein kinase 1 OS=Oryza sativa subsp. japonica GN=CIPK1 PE=2 SV=1
GSMUA_Achr1T25040_001	Significant	Non-significant	2.89403	1.66629	1.07e-247	1.42e-35	NA	NA
GSMUA_Achr1T25080_001	Significant	Significant	4.95616	3.56958	0	2.94e-241	NA	NA
GSMUA_Achr1T25160_001	Significant	Significant	3.08762	4.81821	5.53e-188	0	Os05g0277500	GL52_ORYSJ Germin-like protein 5-1 OS=Oryza sativa subsp. japonica GN=Os05g0277500 PE=2 SV=1
GSMUA_Achr1T25180_001	Significant	Significant	0.131264	0.358062	0	0	ATPD	ATPD_SPIOL ATP synthase delta chain, chloroplastic OS=Spinacia oleracea GN=ATPD PE=1 SV=2
GSMUA_Achr1T25270_001	Significant	Non-significant	2.35848	1.2371	6.75e-59	5.19e-07	Ufd1-like	UFD1_DROME Ubiquitin fusion degradation protein 1 homolog OS=Drosophila melanogaster GN=Ufd1-like PE=2 SV=1
GSMUA_Achr1T25320_001	Non-significant	Significant	1.41049	2.19855	3.03e-28	4.69e-87	sec14	SEC14_SCHPO Sec14 cytosolic factor OS=Schizosaccharomyces pombe (strain 972 / ATCC 24843) GN=sec14 PE=2 SV=1
GSMUA_Achr1T25330_001	Significant	Significant	2.55772	5.61545	0	0	Rv1829	Y1829_MYCTU Uncharacterized protein Rv1829/MT1877 OS=Mycobacterium tuberculosis GN=Rv1829 PE=4 SV=2
GSMUA_Achr1T25360_001	Significant	Non-significant	0.38484	0.750988	6.06e-79	9.89e-08	At1g50920	NOG1_ARATH Nucleolar GTP-binding protein 1 OS=Arabidopsis thaliana GN=At1g50920 PE=2 SV=1
GSMUA_Achr1T25370_001	Significant	Non-significant	0.496423	0.85571	7.4e-228	6.59e-12	At1g50920	NOG1_ARATH Nucleolar GTP-binding protein 1 OS=Arabidopsis thaliana GN=At1g50920 PE=2 SV=1
GSMUA_Achr1T25380_001	Non-significant	Significant	1.33899	2.09802	6.1e-30	8.49e-131	NA	NA
GSMUA_Achr1T25450_001	Significant	Significant	0.0222892	0.016414	0	0	NRT2.5	NRT25_ARATH High affinity nitrate transporter 2.5 OS=Arabidopsis thaliana GN=NRT2.5 PE=2 SV=1
GSMUA_Achr1T25490_001	Significant	Non-significant	0.37424	0.7219	1.86e-168	3.28e-25	NA	NA
GSMUA_Achr1T25530_001	Significant	Non-significant	2.07476	1.22819	4.82e-93	7.33e-14	PDX11	PDX11_ORYSJ Probable pyridoxal biosynthesis protein PDX1.1 OS=Oryza sativa subsp. japonica GN=PDX11 PE=2 SV=1
GSMUA_Achr1T25560_001	Non-significant	Significant	1.85829	2.94329	1.11e-29	4.38e-80	GSTU18	GSTUI_ARATH Glutathione S-transferase U18 OS=Arabidopsis thaliana GN=GSTU18 PE=2 SV=1
GSMUA_Achr1T25570_001	Non-significant	Significant	1.17559	3.5801	2.9e-06	3.75e-144	NA	NA
GSMUA_Achr1T25780_001	Significant	Non-significant	0.486215	0.704288	7.39e-229	5.14e-67	NA	NA
GSMUA_Achr1T25890_001	Non-significant	Significant	0.654964	2.33614	0.000353316	3.24e-11	ERF9	ERF80_ARATH Ethylene-responsive transcription factor 9 OS=Arabidopsis thaliana GN=ERF9 PE=2 SV=1
GSMUA_Achr1T26000_001	Significant	Non-significant	0.40942	0.995973	6.72e-228	0.88444	KNAT3	KNAT3_ARATH Homeobox protein knotted-1-like 3 OS=Arabidopsis thaliana GN=KNAT3 PE=1 SV=1
GSMUA_Achr1T26030_001	Significant	Non-significant	2.84684	1.28377	0	6.4e-70	PAP26	PPA26_ARATH Bifunctional purple acid phosphatase 26 OS=Arabidopsis thaliana GN=PAP26 PE=1 SV=1
GSMUA_Achr1T26070_001	Significant	Significant	8.82296	10.6404	7.07e-255	5.83e-193	CBSX1	CBSX1_ARATH CBS domain-containing protein CBSX1, chloroplastic OS=Arabidopsis thaliana GN=CBSX1 PE=1 SV=2
GSMUA_Achr1T26130_001	Significant	Non-significant	2.62961	1.16573	1.07e-150	0.00250578	PRKRIP1	PKRI1_PONAB PRKR-interacting protein 1 OS=Pongo abelii GN=PRKRIP1 PE=2 SV=1
GSMUA_Achr1T26460_001	Significant	Non-significant	2.24181	1.66897	3.99e-63	4.21e-14	NA	NA
GSMUA_Achr1T26490_001	Significant	Non-significant	0.427021	0.706602	2.88e-96	7.42e-21	esyt3	ESYT3_XENTR Extended synaptotagmin-3 OS=Xenopus tropicalis GN=esyt3 PE=2 SV=1
GSMUA_Achr1T26520_001	Non-significant	Significant	1.26981	3.99477	2.67e-26	0	MYB308	MYB08_ANTMA Myb-related protein 308 OS=Antirrhinum majus GN=MYB308 PE=2 SV=1
GSMUA_Achr1T26750_001	Non-significant	Significant	0.882011	2.85361	0.0230998	4.85e-104	ago61	AGO61_TETNG Uncharacterized glycosyltransferase AGO61 OS=Tetraodon nigroviridis GN=ago61 PE=2 SV=1
GSMUA_Achr1T26780_001	Significant	Significant	34.7102	10.4819	0	0	SULTR3;1	SUT31_ARATH Sulfate transporter 3.1 OS=Arabidopsis thaliana GN=SULTR3;1 PE=2 SV=1
GSMUA_Achr1T26790_001	Significant	Non-significant	2.02647	1.47256	1.32e-240	1.73e-65	SGS3	SGS3_SOLLC Protein SUPPRESSOR OF GENE SILENCING 3 OS=Solanum lycopersicum GN=SGS3 PE=1 SV=1
GSMUA_Achr1T26880_001	Significant	Significant	0.443959	2.08616	7.52e-189	1.93e-153	YOL092W	YO092_YEAST Uncharacterized membrane protein YOL092W OS=Saccharomyces cerevisiae (strain ATCC 204508 / S288c) GN=YOL092W PE=1 SV=1
GSMUA_Achr1T27130_001	Significant	Non-significant	2.27812	1.58039	1.77e-206	1.57e-46	COX6A	COX6A_ARATH Cytochrome c oxidase subunit 6a, mitochondrial OS=Arabidopsis thaliana GN=COX6A PE=2 SV=1
GSMUA_Achr1T27200_001	Non-significant	Significant	0.825902	2.00405	3.47e-08	1.62e-65	HSFA2C	HFA2C_ORYSJ Heat stress transcription factor A-2c OS=Oryza sativa subsp. japonica GN=HSFA2C PE=2 SV=2
GSMUA_Achr1T27290_001	Significant	Non-significant	2.14455	1.13053	1.54e-42	0.053868	mag1	MAG1_SCHPO DNA-3-methyladenine glycosylase 1 OS=Schizosaccharomyces pombe (strain 972 / ATCC 24843) GN=mag1 PE=1 SV=1
GSMUA_Achr1T27310_001	Significant	Non-significant	9.86834	1.72615	0	2.47e-27	Os05g0567100	ASPR1_ORYSJ Aspartic proteinase oryzasin-1 OS=Oryza sativa subsp. japonica GN=Os05g0567100 PE=2 SV=2
GSMUA_Achr1T27350_001	Significant	Significant	0.0365553	0.15803	0	0	NA	NA
GSMUA_Achr1T27430_001	Significant	Significant	0.377179	0.366568	2.08e-100	1.84e-145	ICR4	ICR4_ARATH Interactor of constitutive active ROPs 4 OS=Arabidopsis thaliana GN=ICR4 PE=2 SV=2
GSMUA_Achr1T27470_001	Significant	Significant	0.0829643	0.470125	4.03e-207	1.09e-13	NA	NA
GSMUA_Achr1T27650_001	Significant	Non-significant	0.178129	1.00103	3.37e-30	0.987566	PDX11	PDX11_ORYSJ Probable pyridoxal biosynthesis protein PDX1.1 OS=Oryza sativa subsp. japonica GN=PDX11 PE=2 SV=1
GSMUA_Achr1T27850_001	Significant	Significant	4.26571	3.68379	0	0	VTE4	GTOMC_ORYSJ Probable tocopherol O-methyltransferase, chloroplastic OS=Oryza sativa subsp. japonica GN=VTE4 PE=2 SV=1
GSMUA_Achr1T27910_001	Non-significant	Significant	0.939622	2.82154	0.571216	8.64e-18	CML31	CML31_ORYSJ Probable calcium-binding protein CML31 OS=Oryza sativa subsp. japonica GN=CML31 PE=2 SV=1
GSMUA_Achr1T27950_001	Significant	Non-significant	2.01878	1.2088	2.82e-07	0.285034	NA	NA
GSMUA_Achr1T27980_001	Non-significant	Significant	1.32222	9.24247	2.04e-26	0	WRKY41	WRK41_ARATH Probable WRKY transcription factor 41 OS=Arabidopsis thaliana GN=WRKY41 PE=2 SV=2
GSMUA_Achr1T28140_001	Significant	Non-significant	6.57423	0.876663	0	3.45e-05	NA	NA
GSMUA_Achr2T00450_001	Significant	Significant	0.370186	0.404691	1.21e-55	1.28e-79	At1g03600	Y1360_ARATH Thylakoid lumenal protein At1g03610, chloroplastic OS=Arabidopsis thaliana GN=At1g03600 PE=1 SV=1
GSMUA_Achr2T00580_001	Significant	Significant	2.04885	3.45141	2.94e-36	4.89e-209	GT-2	TGT2_ARATH Trihelix transcription factor GT-2 OS=Arabidopsis thaliana GN=GT-2 PE=2 SV=1
GSMUA_Achr2T00900_001	Non-significant	Significant	1.15845	2.49831	0.000101441	8.23e-85	PSYR1	PSYR1_ARATH Tyrosine-sulfated glycopeptide receptor 1 OS=Arabidopsis thaliana GN=PSYR1 PE=2 SV=1
GSMUA_Achr2T00960_001	Significant	Non-significant	2.10318	1.48141	3.37e-120	1.36e-39	PBF1	PSB1_ORYSJ Proteasome subunit beta type-1 OS=Oryza sativa subsp. japonica GN=PBF1 PE=2 SV=1
GSMUA_Achr2T00980_001	Non-significant	Significant	1.44774	2.27216	0.000122899	2.54e-77	LOG3	LOG3_ARATH Cytokinin riboside 5'-monophosphate phosphoribohydrolase LOG3 OS=Arabidopsis thaliana GN=LOG3 PE=1 SV=1
GSMUA_Achr2T01060_001	Significant	Non-significant	2.3516	1.35391	3.4e-20	0.0095256	NA	NA
GSMUA_Achr2T01070_001	Significant	Non-significant	2.09538	1.59079	1.58e-17	2.66e-05	NA	NA
GSMUA_Achr2T01110_001	Non-significant	Significant	1.19714	4.46001	0.0296598	2.16e-40	NA	NA
GSMUA_Achr2T01180_001	Significant	Non-significant	2.28014	1.0482	4.4e-235	0.0942852	APL	APL_ARATH Myb family transcription factor APL OS=Arabidopsis thaliana GN=APL PE=2 SV=2
GSMUA_Achr2T01200_001	Significant	Significant	25.986	9.29233	0	1.6e-234	DDB_G0268948	Y8948_DICDI Putative methyltransferase DDB_G0268948 OS=Dictyostelium discoideum GN=DDB_G0268948 PE=1 SV=2
GSMUA_Achr2T01260_001	Significant	Significant	0.350713	0.420835	3.97e-68	2.24e-87	NA	NA
GSMUA_Achr2T01340_001	Significant	Non-significant	2.05347	1.5963	7.97e-103	2.78e-22	RPS12	RS12_HORVU 40S ribosomal protein S12 OS=Hordeum vulgare GN=RPS12 PE=2 SV=1
GSMUA_Achr2T01410_001	Significant	Non-significant	2.33198	0.962338	2.03e-182	0.189988	TUBB1	TBB1_MAIZE Tubulin beta-1 chain OS=Zea mays GN=TUBB1 PE=2 SV=1
GSMUA_Achr2T01420_001	Significant	Non-significant	2.50615	1.60207	0	4.17e-48	PP2A9	P2A09_ARATH Protein PHLOEM PROTEIN 2-LIKE A9 OS=Arabidopsis thaliana GN=PP2A9 PE=2 SV=1
GSMUA_Achr2T01500_001	Significant	Significant	0.326841	0.370055	0	6.74e-199	TPRP-F1	PRF1_SOLLC 36.4 kDa proline-rich protein OS=Solanum lycopersicum GN=TPRP-F1 PE=2 SV=1
GSMUA_Achr2T01540_001	Significant	Significant	3.25356	2.66098	1.65e-232	1.77e-110	SYP131	SY131_ARATH Putative syntaxin-131 OS=Arabidopsis thaliana GN=SYP131 PE=2 SV=1
GSMUA_Achr2T01790_001	Significant	Significant	3.77575	4.8869	2.39e-241	4.48e-198	NA	NA
GSMUA_Achr2T01820_001	Significant	Non-significant	2.02912	0.99829	1.02e-120	0.940626	SPL6	SPL6_ORYSJ Squamosa promoter-binding-like protein 6 OS=Oryza sativa subsp. japonica GN=SPL6 PE=2 SV=1
GSMUA_Achr2T01870_001	Significant	Significant	2.31567	5.93498	0	0	PPD	PPDK_MESCR Pyruvate, phosphate dikinase, chloroplastic OS=Mesembryanthemum crystallinum GN=PPD PE=2 SV=1
GSMUA_Achr2T02130_001	Significant	Non-significant	2.17533	1.76092	2.48e-160	2.89e-46	PDIL2-2	PDI22_ORYSJ Protein disulfide isomerase-like 2-2 OS=Oryza sativa subsp. japonica GN=PDIL2-2 PE=2 SV=1
GSMUA_Achr2T02240_001	Significant	Significant	3.51809	2.11313	0	8.77e-120	TOPP9	PP19_ARATH Serine/threonine-protein phosphatase PP1 isozyme 9 OS=Arabidopsis thaliana GN=TOPP9 PE=2 SV=1
GSMUA_Achr2T02460_001	Significant	Significant	0.286174	0.217522	8.26e-263	0	RBK1	RBK1_ARATH Receptor-like cytosolic serine/threonine-protein kinase RBK1 OS=Arabidopsis thaliana GN=RBK1 PE=1 SV=1
GSMUA_Achr2T02570_001	Non-significant	Significant	1.43446	9.03059	6.79e-12	1.94e-217	NA	NA
GSMUA_Achr2T02640_001	Non-significant	Significant	1.60536	3.24958	6.61e-76	1.81e-216	HAK11	HAK11_ORYSJ Probable potassium transporter 11 OS=Oryza sativa subsp. japonica GN=HAK11 PE=2 SV=3
GSMUA_Achr2T02650_001	Non-significant	Significant	1.84507	3.29136	1.14e-24	3.34e-43	HAK11	HAK11_ORYSJ Probable potassium transporter 11 OS=Oryza sativa subsp. japonica GN=HAK11 PE=2 SV=3
GSMUA_Achr2T02700_001	Significant	Significant	6.36443	6.27102	9.49e-104	1.02e-52	NA	NA
GSMUA_Achr2T02760_001	Non-significant	Significant	1.52782	2.17496	1.41e-09	5.59e-23	GMD1	GMD1_ARATH GDP-mannose 4,6 dehydratase 1 OS=Arabidopsis thaliana GN=GMD1 PE=2 SV=1
GSMUA_Achr2T02830_001	Significant	Non-significant	2.01971	1.60949	4.58e-62	9.75e-27	GATA8	GATA8_ARATH GATA transcription factor 8 OS=Arabidopsis thaliana GN=GATA8 PE=2 SV=1
GSMUA_Achr2T02900_001	Significant	Significant	3.08354	2.82929	5.11e-170	1.56e-104	ULT1	ULT1_ARATH Protein ULTRAPETALA 1 OS=Arabidopsis thaliana GN=ULT1 PE=1 SV=1
GSMUA_Achr2T03040_001	Non-significant	Significant	1.8986	2.29761	2.29e-32	2e-69	At5g41620	Y5162_ARATH Uncharacterized protein At5g41620 OS=Arabidopsis thaliana GN=At5g41620 PE=1 SV=2
GSMUA_Achr2T03090_001	Significant	Significant	2.72306	2.49834	1.22e-56	9.91e-26	GSTU10	GSTUA_ARATH Glutathione S-transferase U10 OS=Arabidopsis thaliana GN=GSTU10 PE=2 SV=1
GSMUA_Achr2T03100_001	Significant	Non-significant	7.5899	1.81611	0	3.67e-19	COPT6	COPT6_ARATH Copper transporter 6 OS=Arabidopsis thaliana GN=COPT6 PE=2 SV=1
GSMUA_Achr2T03110_001	Significant	Non-significant	2.82799	1.75566	2.74e-189	9.47e-36	At4g19900	Y4990_ARATH Uncharacterized protein At4g19900 OS=Arabidopsis thaliana GN=At4g19900 PE=2 SV=1
GSMUA_Achr2T03150_001	Significant	Non-significant	2.0261	1.2176	3.03e-204	3.9e-16	COPE1	COPE1_ORYSJ Coatomer subunit epsilon-1 OS=Oryza sativa subsp. japonica GN=COPE1 PE=2 SV=1
GSMUA_Achr2T03220_001	Non-significant	Significant	0.835221	2.31833	1.33e-10	1.73e-131	At2g45300	AROA_ARATH 3-phosphoshikimate 1-carboxyvinyltransferase, chloroplastic OS=Arabidopsis thaliana GN=At2g45300 PE=2 SV=3
GSMUA_Achr2T03230_001	Significant	Non-significant	2.03799	1.43877	1.58e-25	0.000187569	NA	NA
GSMUA_Achr2T03260_001	Significant	Non-significant	3.00852	1.01952	0	0.26329	NA	NA
GSMUA_Achr2T03290_001	Significant	Significant	3.04549	3.15433	3.11e-285	4.46e-231	MOCOS	MOCOS_BOVIN Molybdenum cofactor sulfurase OS=Bos taurus GN=MOCOS PE=2 SV=2
GSMUA_Achr2T03300_001	Non-significant	Significant	1.20232	2.11964	8.24e-12	2.4e-204	CPK29	CDPKT_ARATH Calcium-dependent protein kinase 29 OS=Arabidopsis thaliana GN=CPK29 PE=2 SV=2
GSMUA_Achr2T03330_001	Significant	Non-significant	2.20209	1.45289	2.05e-78	3.23e-13	SPBC119.09c	YBA9_SCHPO Uncharacterized protein C119.09c OS=Schizosaccharomyces pombe (strain 972 / ATCC 24843) GN=SPBC119.09c PE=2 SV=3
GSMUA_Achr2T03370_001	Significant	Significant	0.119806	0.211778	0	0	CYP78A3	C78A3_SOYBN Cytochrome P450 78A3 OS=Glycine max GN=CYP78A3 PE=2 SV=1
GSMUA_Achr2T03410_001	Significant	Significant	38.2291	20.9955	0	0	NA	NA
GSMUA_Achr2T03420_001	Significant	Non-significant	0.298635	0.991528	3.38e-67	0.835962	NA	NA
GSMUA_Achr2T03470_001	Significant	Non-significant	2.5559	1.35519	3.2e-203	4.67e-20	PAD1	PSA7_SOLLC Proteasome subunit alpha type-7 OS=Solanum lycopersicum GN=PAD1 PE=2 SV=1
GSMUA_Achr2T03620_001	Significant	Non-significant	2.42765	1.83361	3.5e-65	9.05e-17	LOG5	LOG5_ARATH Cytokinin riboside 5'-monophosphate phosphoribohydrolase LOG5 OS=Arabidopsis thaliana GN=LOG5 PE=1 SV=1
GSMUA_Achr2T03630_001	Significant	Non-significant	3.45056	1.98603	0	0	NA	NA
GSMUA_Achr2T03690_001	Significant	Significant	2.0544	7.56756	0	0	NA	NA
GSMUA_Achr2T03700_001	Non-significant	Significant	0.871472	2.99251	0.354172	1.95e-07	NA	NA
GSMUA_Achr2T03790_001	Non-significant	Significant	0.512631	0.498004	2.55e-122	6.44e-185	TRX-X	TRXX_ORYSJ Thioredoxin X, chloroplastic OS=Oryza sativa subsp. japonica GN=TRX-X PE=2 SV=1
GSMUA_Achr2T03840_001	Significant	Significant	5.21884	2.2376	1.54e-300	4.89e-59	NA	NA
GSMUA_Achr2T03950_001	Significant	Significant	4.09038	11.3945	1.04e-231	0	4CLL10	4CLLA_ARATH 4-coumarate--CoA ligase-like 10 OS=Arabidopsis thaliana GN=4CLL10 PE=2 SV=1
GSMUA_Achr2T03960_001	Significant	Non-significant	2.35719	1.19738	5.49e-59	0.00311096	MCTP2	MCTP2_HUMAN Multiple C2 and transmembrane domain-containing protein 2 OS=Homo sapiens GN=MCTP2 PE=1 SV=3
GSMUA_Achr2T03980_001	Non-significant	Significant	0.760309	3.41885	2.09e-14	9.1e-255	PIP1-2	PIP12_ORYSJ Probable aquaporin PIP1-2 OS=Oryza sativa subsp. japonica GN=PIP1-2 PE=2 SV=3
GSMUA_Achr2T04010_001	Non-significant	Significant	1.08621	2.12356	0.000461082	4.87e-192	NAC078	NAC78_ARATH NAC domain-containing protein 78 OS=Arabidopsis thaliana GN=NAC078 PE=2 SV=2
GSMUA_Achr2T04270_001	Significant	Significant	21.1299	2.72843	0	8.35e-88	NA	NA
GSMUA_Achr2T04340_001	Significant	Non-significant	2.07622	1.77282	1.85e-88	5.31e-32	MADS50	MAD50_ORYSJ MADS-box transcription factor 50 OS=Oryza sativa subsp. japonica GN=MADS50 PE=2 SV=1
GSMUA_Achr2T04510_001	Non-significant	Significant	1.4931	2.13593	2.64e-160	0	MNS1	MNS1_ARATH Mannosyl-oligosaccharide 1,2-alpha-mannosidase MNS1 OS=Arabidopsis thaliana GN=MNS1 PE=1 SV=1
GSMUA_Achr2T04550_001	Non-significant	Significant	1.44987	2.61574	2.53e-15	5.88e-97	Os04g0609600	P2C44_ORYSJ Probable protein phosphatase 2C 44 OS=Oryza sativa subsp. japonica GN=Os04g0609600 PE=2 SV=1
GSMUA_Achr2T04570_001	Significant	Non-significant	8.05029	1.85131	0	2.32e-38	PRR1	PRR1_ORYSJ Two-component response regulator-like PRR1 OS=Oryza sativa subsp. japonica GN=PRR1 PE=2 SV=2
GSMUA_Achr2T04820_001	Significant	Significant	3.39984	17.5202	5.8e-48	1.54e-296	COMT1	COMT1_ROSCH Caffeic acid 3-O-methyltransferase OS=Rosa chinensis GN=COMT1 PE=2 SV=1
GSMUA_Achr2T04960_001	Significant	Significant	2.38236	3.0395	2.48e-73	2.58e-77	COL5	COL5_ARATH Zinc finger protein CONSTANS-LIKE 5 OS=Arabidopsis thaliana GN=COL5 PE=2 SV=2
GSMUA_Achr2T05170_001	Significant	Non-significant	0.364737	0.842039	1.23e-79	5.75e-05	At2g41040	Y2104_ARATH Uncharacterized methyltransferase At2g41040, chloroplastic OS=Arabidopsis thaliana GN=At2g41040 PE=1 SV=1
GSMUA_Achr2T05270_001	Significant	Significant	6.80297	5.28947	0	0	GT5	UGT_FRAAN Putative UDP-glucose glucosyltransferase OS=Fragaria ananassa GN=GT5 PE=2 SV=1
GSMUA_Achr2T05290_001	Significant	Non-significant	0.485396	0.527678	7.49e-76	2.32e-61	NA	NA
GSMUA_Achr2T05460_001	Significant	Significant	0.441205	0.405799	3.32e-16	7.93e-29	ycf52	YCF52_PORPU Uncharacterized N-acetyltransferase ycf52 OS=Porphyra purpurea GN=ycf52 PE=3 SV=1
GSMUA_Achr2T05470_001	Significant	Non-significant	2.15773	1.9223	2.35e-223	3.05e-178	RGLG2	RGLG2_ARATH E3 ubiquitin-protein ligase RGLG2 OS=Arabidopsis thaliana GN=RGLG2 PE=1 SV=1
GSMUA_Achr2T05500_001	Significant	Non-significant	3.21819	1.08465	2.67e-233	0.064625	BRL3	BRL3_ARATH Receptor-like protein kinase BRI1-like 3 OS=Arabidopsis thaliana GN=BRL3 PE=1 SV=1
GSMUA_Achr2T05650_001	Non-significant	Significant	0.663797	0.487366	7.69e-40	9.74e-134	NA	NA
GSMUA_Achr2T05690_001	Significant	Significant	4.77148	3.68344	0	0	NA	NA
GSMUA_Achr2T05770_001	Significant	Significant	4.44546	16.1424	3.42e-48	0	NA	NA
GSMUA_Achr2T05790_001	Significant	Non-significant	0.400061	0.679715	0	6.99e-83	NLP2	NLP2_ORYSJ Protein NLP2 OS=Oryza sativa subsp. japonica GN=NLP2 PE=2 SV=2
GSMUA_Achr2T06010_001	Significant	Significant	2.85768	9.4971	9.65e-124	0	SOBIR1	SBIR1_ARATH Leucine-rich repeat receptor-like serine/threonine/tyrosine-protein kinase SOBIR1 OS=Arabidopsis thaliana GN=SOBIR1 PE=1 SV=1
GSMUA_Achr2T06030_001	Non-significant	Significant	1.29105	2.02978	1.46e-09	1.85e-48	FMA	FAMA_ARATH Transcription factor FAMA OS=Arabidopsis thaliana GN=FMA PE=1 SV=1
GSMUA_Achr2T06120_001	Significant	Significant	2.33509	2.12372	0	1.55e-277	gnd	6PGD_SYNE7 6-phosphogluconate dehydrogenase, decarboxylating OS=Synechococcus elongatus (strain PCC 7942) GN=gnd PE=1 SV=4
GSMUA_Achr2T06340_001	Significant	Non-significant	0.365	0.648507	3.98e-181	1.36e-37	mcfB	MCFB_DICDI Mitochondrial substrate carrier family protein B OS=Dictyostelium discoideum GN=mcfB PE=3 SV=1
GSMUA_Achr2T06350_001	Significant	Significant	0.188608	0.270863	0	0	CAB6A	CB11_SOLLC Chlorophyll a-b binding protein 6A, chloroplastic OS=Solanum lycopersicum GN=CAB6A PE=2 SV=1
GSMUA_Achr2T06390_001	Significant	Significant	2.86713	2.07461	0	0	OsI_027940	Y8359_ORYSI Uncharacterized protein OsI_027940 OS=Oryza sativa subsp. indica GN=OsI_027940 PE=1 SV=2
GSMUA_Achr2T06540_001	Significant	Non-significant	2.20757	1.37269	3.37e-11	0.00936122	OBF1	OCS1_MAIZE Ocs element-binding factor 1 OS=Zea mays GN=OBF1 PE=2 SV=2
GSMUA_Achr2T06840_001	Significant	Non-significant	0.470787	0.613767	2.12e-62	5.5e-48	NEC3	NEC3_NICLS Bifunctional monodehydroascorbate reductase and carbonic anhydrase nectarin-3 OS=Nicotiana langsdorffii x Nicotiana sanderae GN=NEC3 PE=1 SV=1
GSMUA_Achr2T06870_001	Significant	Non-significant	2.02382	0.948494	3.8e-09	0.725604	NA	NA
GSMUA_Achr2T06880_001	Significant	Significant	3.3632	2.1687	1.34e-141	1.28e-60	At4g31790	DPH5_ARATH Probable diphthine synthase OS=Arabidopsis thaliana GN=At4g31790 PE=2 SV=1
GSMUA_Achr2T06890_001	Significant	Significant	0.0660173	0.178604	0	0	bchH	BCHH_RHOS4 Magnesium-chelatase subunit H OS=Rhodobacter sphaeroides (strain ATCC 17023 / 2.4.1 / NCIB 8253 / DSM 158) GN=bchH PE=3 SV=1
GSMUA_Achr2T06900_001	Significant	Significant	0.0585653	0.178643	0	0	bchH	BCHH_RHOCB Magnesium-chelatase subunit H OS=Rhodobacter capsulatus (strain ATCC BAA-309 / NBRC 16581 / SB1003) GN=bchH PE=3 SV=2
GSMUA_Achr2T06930_001	Significant	Significant	0.0279868	0.114999	0	0	hdhd3	HDHD3_XENLA Haloacid dehalogenase-like hydrolase domain-containing protein 3 OS=Xenopus laevis GN=hdhd3 PE=2 SV=1
GSMUA_Achr2T07240_001	Significant	Non-significant	2.57194	1.36734	7.41e-229	2.48e-21	NA	NA
GSMUA_Achr2T07300_001	Non-significant	Significant	1.57826	2.30494	1.61e-143	0	EREBP1	ERF1_ORYSJ Ethylene-responsive transcription factor 1 OS=Oryza sativa subsp. japonica GN=EREBP1 PE=1 SV=1
GSMUA_Achr2T07320_001	Significant	Significant	5.43535	4.81992	0	1.56e-284	NA	NA
GSMUA_Achr2T07470_001	Non-significant	Significant	1.30958	2.11176	7.78e-10	2.13e-47	APK2A	APK2A_ARATH Protein kinase 2A, chloroplastic OS=Arabidopsis thaliana GN=APK2A PE=2 SV=1
GSMUA_Achr2T07560_001	Significant	Significant	0.264258	0.48837	6.03e-61	1.34e-18	RAP2-13	RA213_ARATH Ethylene-responsive transcription factor RAP2-13 OS=Arabidopsis thaliana GN=RAP2-13 PE=1 SV=1
GSMUA_Achr2T07620_001	Significant	Non-significant	0.321812	0.957312	7.81e-64	0.503854	NA	NA
GSMUA_Achr2T07660_001	Significant	Non-significant	0.488572	0.632911	6.39e-109	4.16e-31	CRK	CRK_DAUCA CDPK-related protein kinase OS=Daucus carota GN=CRK PE=2 SV=1
GSMUA_Achr2T07670_001	Significant	Non-significant	0.423064	0.711121	1.02e-59	6.1e-16	UROS	HEM4_ORYSJ Uroporphyrinogen-III synthase, chloroplastic OS=Oryza sativa subsp. japonica GN=UROS PE=2 SV=1
GSMUA_Achr2T07920_001	Non-significant	Significant	0.533289	0.315927	7.82e-74	0	SDT1	SDT1_YEAST Suppressor of disruption of TFIIS OS=Saccharomyces cerevisiae (strain ATCC 204508 / S288c) GN=SDT1 PE=1 SV=1
GSMUA_Achr2T07930_001	Significant	Significant	0.409062	0.360047	0	0	MYB86	MYB86_ARATH Transcription factor MYB86 OS=Arabidopsis thaliana GN=MYB86 PE=2 SV=1
GSMUA_Achr2T07940_001	Significant	Non-significant	0.443041	1.09165	1.6e-169	0.00412522	NA	NA
GSMUA_Achr2T08040_001	Significant	Non-significant	2.2358	1.31366	3.3e-148	6.6e-13	ADH1	ADH1_MAIZE Alcohol dehydrogenase 1 OS=Zea mays GN=ADH1 PE=2 SV=1
GSMUA_Achr2T08130_001	Significant	Significant	2.11876	2.02701	6.55e-123	1.62e-30	LACS9	LACS9_ARATH Long chain acyl-CoA synthetase 9, chloroplastic OS=Arabidopsis thaliana GN=LACS9 PE=2 SV=1
GSMUA_Achr2T08300_001	Significant	Significant	0.230999	0.0892275	1.58e-86	0	NA	NA
GSMUA_Achr2T08310_001	Significant	Significant	4.98972	7.38455	0	5.67e-119	CjBAp12	EGC_CITJA EG45-like domain containing protein OS=Citrus jambhiri GN=CjBAp12 PE=1 SV=1
GSMUA_Achr2T08390_001	Non-significant	Significant	1.67001	2.15281	0	0	CLPR1	CLPR1_ARATH ATP-dependent Clp protease proteolytic subunit-related protein 1, chloroplastic OS=Arabidopsis thaliana GN=CLPR1 PE=1 SV=1
GSMUA_Achr2T08480_001	Significant	Significant	8.82169	2.66594	5.06e-147	1.95e-24	LOGL1	LOGL1_ORYSJ Probable cytokinin riboside 5'-monophosphate phosphoribohydrolase LOGL1 OS=Oryza sativa subsp. japonica GN=LOGL1 PE=2 SV=1
GSMUA_Achr2T08500_001	Significant	Non-significant	9.85126	1.584	6.06e-46	0.0058329	NA	NA
GSMUA_Achr2T08560_001	Significant	Significant	4.38905	2.20294	1e-306	1.92e-35	CYP94A1	C94A1_VICSA Cytochrome P450 94A1 OS=Vicia sativa GN=CYP94A1 PE=2 SV=2
GSMUA_Achr2T08880_001	Significant	Non-significant	3.0514	1.63498	0	0	ARD2	MTND2_ORYSJ 1,2-dihydroxy-3-keto-5-methylthiopentene dioxygenase 2 OS=Oryza sativa subsp. japonica GN=ARD2 PE=2 SV=1
GSMUA_Achr2T08960_001	Non-significant	Significant	0.511152	0.438715	2.34e-93	3.71e-286	NA	NA
GSMUA_Achr2T09080_001	Significant	Significant	10.8244	3.44459	2.79e-298	9.85e-48	NAC008	NAC8_ARATH NAC domain-containing protein 8 OS=Arabidopsis thaliana GN=NAC008 PE=2 SV=1
GSMUA_Achr2T09110_001	Significant	Significant	2.82542	3.69569	1.71e-51	5.9e-37	DOF2.3	DOF23_ARATH Dof zinc finger protein DOF2.3 OS=Arabidopsis thaliana GN=DOF2.3 PE=2 SV=1
GSMUA_Achr2T09140_001	Significant	Significant	0.13264	0.231115	0	0	PSAH	PSAH_HORVU Photosystem I reaction center subunit VI, chloroplastic OS=Hordeum vulgare GN=PSAH PE=1 SV=1
GSMUA_Achr2T09300_001	Significant	Significant	0.00531266	0.0128365	0	0	CAB3C	CB2G_SOLLC Chlorophyll a-b binding protein 3C, chloroplastic OS=Solanum lycopersicum GN=CAB3C PE=3 SV=1
GSMUA_Achr2T09320_001	Significant	Significant	4.2167	7.79715	1.91e-273	0	At1g51880	Y5188_ARATH Probable LRR receptor-like serine/threonine-protein kinase At1g51880 OS=Arabidopsis thaliana GN=At1g51880 PE=2 SV=1
GSMUA_Achr2T09920_001	Non-significant	Significant	0.689905	3.63049	8.42e-10	7.99e-61	SLC47A1	S47A1_PONAB Multidrug and toxin extrusion protein 1 OS=Pongo abelii GN=SLC47A1 PE=2 SV=1
GSMUA_Achr2T10010_001	Significant	Non-significant	0.417086	1.12592	1.28e-106	0.00395488	At3g48880	FBL53_ARATH F-box/LRR-repeat protein At3g48880 OS=Arabidopsis thaliana GN=At3g48880 PE=2 SV=1
GSMUA_Achr2T10240_001	Non-significant	Significant	1.52566	3.5754	3.82e-122	0	NA	NA
GSMUA_Achr2T10260_001	Non-significant	Significant	1.30435	2.15617	5.78e-19	2.54e-58	NA	NA
GSMUA_Achr2T10430_001	Significant	Significant	13.0751	8.54047	0	0	GDH2	DHE2_ARATH Glutamate dehydrogenase 2 OS=Arabidopsis thaliana GN=GDH2 PE=1 SV=1
GSMUA_Achr2T10580_001	Significant	Non-significant	0.269805	0.516764	0	0	GRXS11	GRS11_ORYSJ Monothiol glutaredoxin-S11 OS=Oryza sativa subsp. japonica GN=GRXS11 PE=2 SV=2
GSMUA_Achr2T10670_001	Significant	Non-significant	2.83998	1.97049	0	1.64e-270	At5g23370	GEML8_ARATH Putative GEM-like protein 8 OS=Arabidopsis thaliana GN=At5g23370 PE=3 SV=1
GSMUA_Achr2T11030_001	Significant	Non-significant	2.74663	1.73002	0	4.06e-179	CPK6	CDPK6_ARATH Calcium-dependent protein kinase 6 OS=Arabidopsis thaliana GN=CPK6 PE=1 SV=1
GSMUA_Achr2T11070_001	Significant	Non-significant	2.09309	1.71352	0	1.62e-227	AAE1	AAE1_ARATH Probable acyl-activating enzyme 1, peroxisomal OS=Arabidopsis thaliana GN=AAE1 PE=2 SV=1
GSMUA_Achr2T11090_001	Significant	Significant	4.80693	32.85	0	0	At1g71250	GDL28_ARATH GDSL esterase/lipase At1g71250 OS=Arabidopsis thaliana GN=At1g71250 PE=2 SV=1
GSMUA_Achr2T11130_001	Significant	Significant	5.30745	26.7567	0	0	At5g55050	GDL87_ARATH GDSL esterase/lipase At5g55050 OS=Arabidopsis thaliana GN=At5g55050 PE=2 SV=1
GSMUA_Achr2T11160_001	Significant	Significant	6.44446	4.29463	0	4.77e-79	At5g55050	GDL87_ARATH GDSL esterase/lipase At5g55050 OS=Arabidopsis thaliana GN=At5g55050 PE=2 SV=1
GSMUA_Achr2T11300_001	Significant	Non-significant	0.304983	0.80622	1.86e-262	1.22e-08	AAP2	AAP2_ARATH Amino acid permease 2 OS=Arabidopsis thaliana GN=AAP2 PE=1 SV=1
GSMUA_Achr2T11330_001	Significant	Significant	2.12414	6.93707	3.55e-21	2.16e-183	APK2B	APK2B_ARATH Protein kinase 2B, chloroplastic OS=Arabidopsis thaliana GN=APK2B PE=1 SV=1
GSMUA_Achr2T11360_001	Significant	Non-significant	2.15554	1.67666	3.1e-117	4.05e-38	NA	NA
GSMUA_Achr2T11560_001	Significant	Non-significant	0.476315	0.673099	8.69e-13	1.57e-07	NA	NA
GSMUA_Achr2T11710_001	Significant	Non-significant	0.49585	0.639278	4.22e-18	1.34e-15	CKS1	CKS1_ARATH Cyclin-dependent kinases regulatory subunit 1 OS=Arabidopsis thaliana GN=CKS1 PE=1 SV=1
GSMUA_Achr2T11760_001	Significant	Non-significant	0.457085	0.697004	3.03e-13	0.00058171	NA	NA
GSMUA_Achr2T12100_001	Significant	Non-significant	2.69448	1.24206	0	8.66e-21	apm2	AP2M_DICDI AP-2 complex subunit mu OS=Dictyostelium discoideum GN=apm2 PE=2 SV=2
GSMUA_Achr2T12200_001	Significant	Non-significant	3.33895	1.33496	2.31e-96	2.6e-07	ltaA	LTAA_AERJA L-allo-threonine aldolase OS=Aeromonas jandaei GN=ltaA PE=1 SV=1
GSMUA_Achr2T12250_001	Significant	Significant	0.355769	0.420806	2.93e-52	5.27e-54	LQY1	LQY1_ARATH Protein disulfide-isomerase LQY1 OS=Arabidopsis thaliana GN=LQY1 PE=1 SV=1
GSMUA_Achr2T12320_001	Significant	Significant	2.66206	2.27193	2.76e-35	5.44e-23	PPCK2	PPCK2_ARATH Phosphoenolpyruvate carboxylase kinase 2 OS=Arabidopsis thaliana GN=PPCK2 PE=1 SV=2
GSMUA_Achr2T12350_001	Significant	Non-significant	2.01871	0.725032	1.13e-91	1.76e-15	NA	NA
GSMUA_Achr2T12380_001	Significant	Non-significant	0.376509	0.568957	0	4.54e-245	PTC52	PTC52_ARATH Protochlorophyllide-dependent translocon component 52, chloroplastic OS=Arabidopsis thaliana GN=PTC52 PE=2 SV=1
GSMUA_Achr2T12420_001	Significant	Non-significant	4.93977	1.84708	0	3.14e-204	TIC	TIC_ARATH Protein TIME FOR COFFEE OS=Arabidopsis thaliana GN=TIC PE=1 SV=2
GSMUA_Achr2T12460_001	Significant	Non-significant	2.77109	1.34219	0	1.85e-24	SCOA	SUCA1_SOLLC Succinyl-CoA ligase [ADP-forming] subunit alpha-1, mitochondrial OS=Solanum lycopersicum GN=SCOA PE=1 SV=1
GSMUA_Achr2T12620_001	Significant	Non-significant	0.419633	0.703373	5.48e-145	7.38e-35	tatA	TATA_THEEB Sec-independent protein translocase protein TatA OS=Thermosynechococcus elongatus (strain BP-1) GN=tatA PE=3 SV=1
GSMUA_Achr2T12660_001	Significant	Significant	0.140444	0.318534	0	0	NA	NA
GSMUA_Achr2T12670_001	Significant	Significant	0.160883	0.319614	0	0	NA	NA
GSMUA_Achr2T12680_001	Significant	Non-significant	2.02901	0.676428	1.73e-10	0.00440382	CML11	CML11_ARATH Calmodulin-like protein 11 OS=Arabidopsis thaliana GN=CML11 PE=2 SV=1
GSMUA_Achr2T12720_001	Non-significant	Significant	0.661067	0.280799	3.22e-13	4.09e-140	GDH1	DHE3_MAIZE Glutamate dehydrogenase OS=Zea mays GN=GDH1 PE=1 SV=1
GSMUA_Achr2T12760_001	Significant	Significant	2.51269	2.95222	1.06e-110	2.51e-283	NA	NA
GSMUA_Achr2T12770_001	Significant	Significant	10.1633	2.54126	0	3.19e-46	At1g64760	E138_ARATH Glucan endo-1,3-beta-glucosidase 8 OS=Arabidopsis thaliana GN=At1g64760 PE=1 SV=2
GSMUA_Achr2T12880_001	Significant	Non-significant	2.84597	1.66538	0	2.02e-77	DDB_G0282179	Y2179_DICDI Putative phosphatidylglycerol/phosphatidylinositol transfer protein DDB_G0282179 OS=Dictyostelium discoideum GN=DDB_G0282179 PE=3 SV=2
GSMUA_Achr2T13190_001	Significant	Non-significant	2.34467	1.52076	1.57e-213	2.91e-41	NA	NA
GSMUA_Achr2T13220_001	Significant	Significant	4.58781	12.1975	1.17e-111	0	NA	NA
GSMUA_Achr2T13240_001	Significant	Significant	20.2856	17.7011	0	4.14e-207	NA	NA
GSMUA_Achr2T13310_001	Non-significant	Significant	1.20702	9.17317	1.38e-14	0	NA	NA
GSMUA_Achr2T13410_001	Non-significant	Significant	1.10409	5.43936	0.0438692	2.74e-193	ZAT10	ZAT10_ARATH Zinc finger protein ZAT10 OS=Arabidopsis thaliana GN=ZAT10 PE=2 SV=1
GSMUA_Achr2T13430_001	Significant	Non-significant	0.319785	0.961414	0	0.108651	NPY2	NPY2_ARATH BTB/POZ domain-containing protein NPY2 OS=Arabidopsis thaliana GN=NPY2 PE=2 SV=1
GSMUA_Achr2T13810_001	Significant	Non-significant	2.48084	1.06381	3.94e-45	0.374738	AGD11	AGD11_ARATH Probable ADP-ribosylation factor GTPase-activating protein AGD11 OS=Arabidopsis thaliana GN=AGD11 PE=2 SV=1
GSMUA_Achr2T13830_001	Significant	Non-significant	0.269131	0.717238	1.41e-228	1.71e-17	At3g46340	Y3463_ARATH Putative receptor-like protein kinase At3g46340 OS=Arabidopsis thaliana GN=At3g46340 PE=3 SV=1
GSMUA_Achr2T13880_001	Significant	Non-significant	2.31543	1.65846	1.85e-84	5.97e-35	PSKR2	PSKR2_ARATH Phytosulfokine receptor 2 OS=Arabidopsis thaliana GN=PSKR2 PE=2 SV=1
GSMUA_Achr2T13890_001	Significant	Significant	0.141318	0.364931	0	0	2016-04-03	APR3_ARATH 5'-adenylylsulfate reductase 3, chloroplastic OS=Arabidopsis thaliana GN=APR3 PE=2 SV=2
GSMUA_Achr2T13970_001	Significant	Significant	0.426145	0.447239	1.94e-19	3.16e-36	ATPC1	ATPG1_ARATH ATP synthase gamma chain 1, chloroplastic OS=Arabidopsis thaliana GN=ATPC1 PE=1 SV=1
GSMUA_Achr2T13980_001	Significant	Non-significant	2.08151	1.21609	0	9.41e-40	CPK2	CDPK2_MAIZE Calcium-dependent protein kinase 2 OS=Zea mays GN=CPK2 PE=2 SV=1
GSMUA_Achr2T14040_001	Significant	Significant	3.59652	3.62541	0	0	THI1-2	THI42_VITVI Thiamine thiazole synthase 2, chloroplastic OS=Vitis vinifera GN=THI1-2 PE=3 SV=1
GSMUA_Achr2T14050_001	Significant	Non-significant	0.368915	0.59277	0	1.47e-143	GOS2	SUI1_ORYSJ Protein translation factor SUI1 homolog OS=Oryza sativa subsp. japonica GN=GOS2 PE=3 SV=1
GSMUA_Achr2T14130_001	Significant	Significant	0.468681	0.0993008	8.84e-12	1.48e-122	NA	NA
GSMUA_Achr2T14270_001	Significant	Significant	0.381867	0.464441	4.86e-09	7.65e-08	NA	NA
GSMUA_Achr2T14310_001	Significant	Non-significant	3.12839	1.12774	0	4.36e-19	CHSE	CHSE_IPONI Chalcone synthase E OS=Ipomoea nil GN=CHSE PE=2 SV=1
GSMUA_Achr2T14320_001	Non-significant	Significant	1.9501	2.78537	0	0	NA	NA
GSMUA_Achr2T14680_001	Significant	Significant	0.472917	0.129641	1.17e-26	2.06e-236	NA	NA
GSMUA_Achr2T14920_001	Significant	Non-significant	2.04602	1.35814	8.51e-43	3.35e-10	SKIP11	SKI11_ARATH F-box/kelch-repeat protein SKIP11 OS=Arabidopsis thaliana GN=SKIP11 PE=1 SV=2
GSMUA_Achr2T14950_001	Non-significant	Significant	1.1387	3.51469	0.12637	2.58e-35	CML45	CML45_ARATH Probable calcium-binding protein CML45 OS=Arabidopsis thaliana GN=CML45 PE=1 SV=1
GSMUA_Achr2T14960_001	Significant	Significant	0.0895058	0.23233	0	0	LHCA4	CA4_ARATH Chlorophyll a-b binding protein 4, chloroplastic OS=Arabidopsis thaliana GN=LHCA4 PE=1 SV=1
GSMUA_Achr2T15190_001	Significant	Non-significant	0.32331	0.58846	4.19e-131	6.81e-33	NA	NA
GSMUA_Achr2T15200_001	Significant	Significant	5.78951	3.85371	0	0	WRKY42	WRK42_ARATH Probable WRKY transcription factor 42 OS=Arabidopsis thaliana GN=WRKY42 PE=2 SV=1
GSMUA_Achr2T15240_001	Non-significant	Significant	1.59635	4.53171	2.14e-23	9.35e-65	GRXS3	GRXS3_ORYSJ Monothiol glutaredoxin-S3 OS=Oryza sativa subsp. japonica GN=GRXS3 PE=2 SV=1
GSMUA_Achr2T15250_001	Significant	Non-significant	0.246323	0.599954	2.01e-263	2.69e-69	GLK1	GLK1_ORYSJ Probable transcription factor GLK1 OS=Oryza sativa subsp. japonica GN=GLK1 PE=2 SV=1
GSMUA_Achr2T15360_001	Non-significant	Significant	0.693413	0.426567	0	0	NA	NA
GSMUA_Achr2T15530_001	Significant	Non-significant	2.04937	1.74509	1.38e-85	4.89e-41	PUB17	PUB17_ARATH U-box domain-containing protein 17 OS=Arabidopsis thaliana GN=PUB17 PE=2 SV=1
GSMUA_Achr2T15600_001	Significant	Non-significant	2.03852	1.65618	4.12e-75	5.94e-19	NA	NA
GSMUA_Achr2T15610_001	Significant	Significant	4.42039	4.45199	0	1.52e-252	HT1	HT1_ARATH Serine/threonine-protein kinase HT1 OS=Arabidopsis thaliana GN=HT1 PE=1 SV=1
GSMUA_Achr2T15670_001	Significant	Non-significant	2.51872	1.81851	5.72e-105	9.43e-46	NA	NA
GSMUA_Achr2T15740_001	Significant	Significant	0.340651	0.487134	8.67e-38	6.81e-20	NA	NA
GSMUA_Achr2T15750_001	Significant	Non-significant	0.290997	0.505808	1.82e-265	4.77e-157	GATA22	GAT22_ARATH Putative GATA transcription factor 22 OS=Arabidopsis thaliana GN=GATA22 PE=2 SV=1
GSMUA_Achr2T15810_001	Significant	Significant	0.325606	0.35298	6.14e-94	1.15e-127	At1g14390	Y1143_ARATH Probable LRR receptor-like serine/threonine-protein kinase At1g14390 OS=Arabidopsis thaliana GN=At1g14390 PE=2 SV=1
GSMUA_Achr2T15930_001	Significant	Significant	0.121293	0.32343	0	0	NA	NA
GSMUA_Achr2T16070_001	Significant	Non-significant	2.48806	1.05233	1.49e-258	0.0497872	GF14C	14333_ORYSJ 14-3-3-like protein GF14-C OS=Oryza sativa subsp. japonica GN=GF14C PE=1 SV=1
GSMUA_Achr2T16100_001	Significant	Significant	5.25681	2.66948	0	1.06e-143	ECA1	ECA1_ARATH Calcium-transporting ATPase 1, endoplasmic reticulum-type OS=Arabidopsis thaliana GN=ECA1 PE=1 SV=2
GSMUA_Achr2T16120_001	Significant	Non-significant	2.20699	1.88787	8.01e-169	1.15e-81	RPL35	RL35_EUPES 60S ribosomal protein L35 OS=Euphorbia esula GN=RPL35 PE=2 SV=1
GSMUA_Achr2T16150_001	Significant	Significant	0.0859209	0.309199	1.58e-187	2.01e-109	NA	NA
GSMUA_Achr2T16170_001	Significant	Non-significant	4.26035	1.82399	0	4.11e-65	SULTR4;1	SUT41_ARATH Sulfate transporter 4.1, chloroplastic OS=Arabidopsis thaliana GN=SULTR4;1 PE=2 SV=1
GSMUA_Achr2T16250_001	Significant	Non-significant	0.48471	0.94523	0	3.87e-18	HSP70	HSP7C_PETHY Heat shock cognate 70 kDa protein OS=Petunia hybrida GN=HSP70 PE=2 SV=1
GSMUA_Achr2T16330_001	Significant	Significant	3.24351	2.75972	2.62e-116	9.05e-66	ENT3	ENT3_YEAST Epsin-3 OS=Saccharomyces cerevisiae (strain ATCC 204508 / S288c) GN=ENT3 PE=1 SV=1
GSMUA_Achr2T16420_001	Significant	Significant	2.14698	2.5536	0	4.7e-196	nep1	NEP1_NEPGR Aspartic proteinase nepenthesin-1 OS=Nepenthes gracilis GN=nep1 PE=1 SV=1
GSMUA_Achr2T16450_001	Significant	Non-significant	0.338581	0.779709	0	0	RCA1	RCA1_LARTR Ribulose bisphosphate carboxylase/oxygenase activase 1, chloroplastic OS=Larrea tridentata GN=RCA1 PE=1 SV=1
GSMUA_Achr2T16730_001	Significant	Significant	2.39426	4.20562	3.98e-47	4.94e-140	GATA22	GAT22_ARATH Putative GATA transcription factor 22 OS=Arabidopsis thaliana GN=GATA22 PE=2 SV=1
GSMUA_Achr2T16780_001	Significant	Significant	0.15698	0.0835686	0	0	NA	NA
GSMUA_Achr2T16860_001	Significant	Non-significant	2.18567	1.50794	0	3.14e-86	UBC2	UBC2_WHEAT Ubiquitin-conjugating enzyme E2 2 OS=Triticum aestivum GN=UBC2 PE=1 SV=1
GSMUA_Achr2T16990_001	Significant	Significant	3.29166	2.4401	1.79e-215	1.65e-140	AATP1	TLC1_ARATH ADP,ATP carrier protein 1, chloroplastic OS=Arabidopsis thaliana GN=AATP1 PE=1 SV=2
GSMUA_Achr2T17080_001	Significant	Significant	4.47398	7.70603	2.35e-64	2.73e-125	At1g15400	Y1540_ARATH Uncharacterized protein At1g15400 OS=Arabidopsis thaliana GN=At1g15400 PE=1 SV=2
GSMUA_Achr2T17170_001	Significant	Significant	0.369664	0.443509	2.25e-291	0	petM	PETM_SPIOL Cytochrome b6-f complex subunit 7 (Fragment) OS=Spinacia oleracea GN=petM PE=1 SV=1
GSMUA_Achr2T17220_001	Non-significant	Significant	1.25934	10.0043	0.00323562	1.08e-117	NA	NA
GSMUA_Achr2T17230_001	Significant	Significant	2.73297	2.72365	0	3.18e-275	NA	NA
GSMUA_Achr2T17260_001	Non-significant	Significant	1.83944	2.43955	6e-55	1.26e-120	At2g16250	Y2165_ARATH Probable LRR receptor-like serine/threonine-protein kinase At2g16250 OS=Arabidopsis thaliana GN=At2g16250 PE=1 SV=1
GSMUA_Achr2T17320_001	Significant	Non-significant	2.17332	1.15161	7.86e-271	1.02e-07	ADF11	ADF11_ORYSJ Actin-depolymerizing factor 11 OS=Oryza sativa subsp. japonica GN=ADF11 PE=2 SV=1
GSMUA_Achr2T17500_001	Significant	Non-significant	5.49687	1.88292	3.87e-68	1.83e-09	At2g13820	NLTL2_ARATH Non-specific lipid-transfer protein-like protein At2g13820 OS=Arabidopsis thaliana GN=At2g13820 PE=1 SV=1
GSMUA_Achr2T17520_001	Significant	Non-significant	2.03371	1.30631	6.86e-179	7.82e-23	NA	NA
GSMUA_Achr2T17540_001	Significant	Non-significant	0.466057	0.878509	0	5.93e-37	CIPK7	CIPK7_ORYSJ CBL-interacting protein kinase 7 OS=Oryza sativa subsp. japonica GN=CIPK7 PE=2 SV=1
GSMUA_Achr2T17590_001	Significant	Significant	0.159385	0.396185	0	0	NA	NA
GSMUA_Achr2T17610_001	Significant	Significant	5.53604	4.5953	1.28e-214	5.67e-90	TRX1	TRXH1_ARATH Thioredoxin H1 OS=Arabidopsis thaliana GN=TRX1 PE=1 SV=1
GSMUA_Achr2T17670_001	Significant	Non-significant	3.2352	1.87549	0	6.37e-172	HIS2B	H2B_GOSHI Histone H2B OS=Gossypium hirsutum GN=HIS2B PE=2 SV=3
GSMUA_Achr2T17710_001	Significant	Non-significant	2.57228	1.31068	0	1.75e-20	Os03g0800700	TRH22_ORYSJ Thioredoxin H2-2 OS=Oryza sativa subsp. japonica GN=Os03g0800700 PE=2 SV=1
GSMUA_Achr2T17880_001	Significant	Non-significant	2.1721	1.59192	1.01e-82	6.4e-17	BAG7	BAG7_ARATH BAG family molecular chaperone regulator 7 OS=Arabidopsis thaliana GN=BAG7 PE=1 SV=1
GSMUA_Achr2T17910_001	Significant	Non-significant	2.26613	1.98618	1.01e-42	2.23e-15	NA	NA
GSMUA_Achr2T17930_001	Non-significant	Significant	1.44586	2.26813	4.97e-65	0	DAG	DAG_ANTMA DAG protein, chloroplastic OS=Antirrhinum majus GN=DAG PE=2 SV=1
GSMUA_Achr2T17950_001	Significant	Non-significant	2.57839	1.85539	3.82e-286	1.15e-93	NA	NA
GSMUA_Achr2T18020_001	Significant	Significant	2.70269	2.00588	0	1.23e-206	NA	NA
GSMUA_Achr2T18140_001	Significant	Non-significant	0.366716	0.891213	2.04e-264	5.76e-05	BHLH4	BH004_ARATH Transcription factor MYC4 OS=Arabidopsis thaliana GN=BHLH4 PE=2 SV=1
GSMUA_Achr2T18160_001	Non-significant	Significant	1.33412	2.36292	4.47e-50	2.1e-189	NA	NA
GSMUA_Achr2T18170_001	Significant	Non-significant	13.4386	1.89584	0	1.96e-19	plcC	PHLC_MYCTU Phospholipase C 3 OS=Mycobacterium tuberculosis GN=plcC PE=3 SV=2
GSMUA_Achr2T18200_001	Significant	Non-significant	0.429485	0.597528	4e-161	1.55e-62	APRR2	APRR2_ARATH Two-component response regulator-like APRR2 OS=Arabidopsis thaliana GN=APRR2 PE=2 SV=2
GSMUA_Achr2T18250_001	Significant	Significant	8.71705	6.62294	0	6.3e-204	BIRC2	BIRC2_HUMAN Baculoviral IAP repeat-containing protein 2 OS=Homo sapiens GN=BIRC2 PE=1 SV=2
GSMUA_Achr2T18390_001	Significant	Significant	4.52804	2.20114	9.69e-165	1.02e-93	WRKY42	WRK42_ARATH Probable WRKY transcription factor 42 OS=Arabidopsis thaliana GN=WRKY42 PE=2 SV=1
GSMUA_Achr2T18420_001	Significant	Significant	2.2468	2.12022	1.87e-37	6.5e-18	NA	NA
GSMUA_Achr2T18430_001	Non-significant	Significant	1.79122	2.27342	1.06e-12	1.26e-28	LTI6B	LTI6B_ORYSJ Hydrophobic protein LTI6B OS=Oryza sativa subsp. japonica GN=LTI6B PE=2 SV=1
GSMUA_Achr2T18510_001	Significant	Significant	5.30828	2.82282	7.91e-138	1.07e-65	APT1	APT1_ARATH Adenine phosphoribosyltransferase 1, chloroplastic OS=Arabidopsis thaliana GN=APT1 PE=1 SV=2
GSMUA_Achr2T18520_001	Significant	Non-significant	2.41934	1.77843	2.55e-163	1.59e-80	At1g62620	GSXL3_ARATH Flavin-containing monooxygenase FMO GS-OX-like 3 OS=Arabidopsis thaliana GN=At1g62620 PE=2 SV=2
GSMUA_Achr2T18790_001	Significant	Non-significant	2.34026	1.61578	4.49e-35	1.05e-07	NA	NA
GSMUA_Achr2T18930_001	Significant	Non-significant	2.63086	1.07052	0	0.0013512	NA	NA
GSMUA_Achr2T19080_001	Significant	Non-significant	2.34159	1.19815	1.95e-79	0.00125845	H2B	H2B6_ARATH Histone H2B.6 OS=Arabidopsis thaliana GN=H2B PE=1 SV=3
GSMUA_Achr2T19110_001	Significant	Significant	34.7485	8.23691	0	0	SPAC24B11.05	YAI5_SCHPO Uncharacterized protein C24B11.05 OS=Schizosaccharomyces pombe (strain 972 / ATCC 24843) GN=SPAC24B11.05 PE=2 SV=1
GSMUA_Achr2T19180_001	Significant	Non-significant	0.280961	1.20034	1.59e-102	1.14e-05	Os03g0268400	GMPP1_ORYSJ Probable mannose-1-phosphate guanylyltransferase 1 OS=Oryza sativa subsp. japonica GN=Os03g0268400 PE=2 SV=1
GSMUA_Achr2T19270_001	Non-significant	Significant	0.688367	0.486342	4.77e-115	2.22e-243	At5g41760	CSTR1_ARATH CMP-sialic acid transporter 1 OS=Arabidopsis thaliana GN=At5g41760 PE=2 SV=1
GSMUA_Achr2T19750_001	Significant	Non-significant	2.26715	1.44516	2.16e-58	1.54e-09	At4g28440	Y4844_ARATH Uncharacterized protein At4g28440 OS=Arabidopsis thaliana GN=At4g28440 PE=1 SV=1
GSMUA_Achr2T19790_001	Non-significant	Significant	1.55094	2.29476	5.08e-13	3.91e-44	At1g26270	P4K2B_ARATH Probable phosphatidylinositol 4-kinase type 2-beta At1g26270 OS=Arabidopsis thaliana GN=At1g26270 PE=1 SV=1
GSMUA_Achr2T19840_001	Significant	Significant	3.28475	3.04085	0	0	Os01g0233000	SRS1_ORYSJ Salt stress root protein RS1 OS=Oryza sativa subsp. japonica GN=Os01g0233000 PE=2 SV=1
GSMUA_Achr2T19900_001	Significant	Significant	2.62186	4.74	8.76e-39	2.25e-98	NA	NA
GSMUA_Achr2T19970_001	Significant	Non-significant	0.396779	0.681041	6.11e-188	1.58e-29	PYL8	PYL8_ARATH Abscisic acid receptor PYL8 OS=Arabidopsis thaliana GN=PYL8 PE=1 SV=1
GSMUA_Achr2T20050_001	Non-significant	Significant	0.669404	0.49464	2.06e-30	4.97e-216	IQD1	IQD1_ARATH Protein IQ-DOMAIN 1 OS=Arabidopsis thaliana GN=IQD1 PE=1 SV=1
GSMUA_Achr2T20070_001	Significant	Non-significant	0.483651	0.50215	0	0	Hebp2	HEBP2_MOUSE Heme-binding protein 2 OS=Mus musculus GN=Hebp2 PE=1 SV=1
GSMUA_Achr2T20240_001	Significant	Non-significant	2.42442	1.46357	6.86e-49	1.66e-07	SPAC227.17c	YIDH_SCHPO Uncharacterized protein C227.17c OS=Schizosaccharomyces pombe (strain 972 / ATCC 24843) GN=SPAC227.17c PE=2 SV=1
GSMUA_Achr2T20340_001	Significant	Non-significant	0.482969	0.592206	2.39e-16	2.2e-17	NA	NA
GSMUA_Achr2T20500_001	Significant	Non-significant	2.33917	1.15329	5.87e-102	0.000233238	CSN8	CSN8_ARATH COP9 signalosome complex subunit 8 OS=Arabidopsis thaliana GN=CSN8 PE=1 SV=1
GSMUA_Achr2T20610_001	Significant	Non-significant	2.14411	1.51798	0	2.02e-55	Tm9sf3	TM9S3_MOUSE Transmembrane 9 superfamily member 3 OS=Mus musculus GN=Tm9sf3 PE=1 SV=1
GSMUA_Achr2T20650_001	Significant	Non-significant	0.390069	0.688323	0	3.02e-234	Os11g0191400	NADK2_ORYSJ Probable NAD kinase 2, chloroplastic OS=Oryza sativa subsp. japonica GN=Os11g0191400 PE=2 SV=1
GSMUA_Achr2T20660_001	Non-significant	Significant	1.64425	5.46806	3.31e-16	1.12e-168	NA	NA
GSMUA_Achr2T21110_001	Significant	Significant	4.69396	2.97253	0	9.52e-237	NAC71	NAC71_ORYSJ NAC domain-containing protein 71 OS=Oryza sativa subsp. japonica GN=NAC71 PE=2 SV=1
GSMUA_Achr2T21190_001	Significant	Significant	4.35477	3.76202	7.5e-291	6.72e-234	NA	NA
GSMUA_Achr2T21280_001	Significant	Non-significant	0.426049	0.808852	4.88e-147	9.52e-11	BHLH62	BH062_ARATH Transcription factor bHLH62 OS=Arabidopsis thaliana GN=BHLH62 PE=2 SV=1
GSMUA_Achr2T21430_001	Significant	Significant	4.20115	4.03012	2.42e-91	8.7e-51	ERF114	EF114_ARATH Ethylene-responsive transcription factor ERF114 OS=Arabidopsis thaliana GN=ERF114 PE=2 SV=1
GSMUA_Achr2T21450_001	Significant	Significant	0.322641	0.349883	5.28e-272	0	ACL1	ACP4_CUPLA Acyl carrier protein 4, chloroplastic OS=Cuphea lanceolata GN=ACL1 PE=3 SV=1
GSMUA_Achr2T21640_001	Significant	Non-significant	2.56808	1.75014	1.43e-255	2.27e-59	HSFA1	HSFA1_ORYSJ Heat stress transcription factor A-1 OS=Oryza sativa subsp. japonica GN=HSFA1 PE=2 SV=1
GSMUA_Achr2T21660_001	Significant	Significant	0.181822	0.256171	0	1.2e-302	MAP65-6	MA656_ARATH 65-kDa microtubule-associated protein 6 OS=Arabidopsis thaliana GN=MAP65-6 PE=1 SV=1
GSMUA_Achr2T21930_001	Significant	Non-significant	0.432087	0.548824	1.9e-20	1.8e-10	NA	NA
GSMUA_Achr2T21940_001	Significant	Non-significant	0.393934	0.564701	0	0	RPE	RPE_ORYSJ Ribulose-phosphate 3-epimerase, chloroplastic OS=Oryza sativa subsp. japonica GN=RPE PE=1 SV=2
GSMUA_Achr2T21990_001	Significant	Non-significant	2.03863	1.70553	0	7.78e-139	NA	NA
GSMUA_Achr2T22000_001	Significant	Significant	0.40379	0.448503	7.3e-158	5.32e-152	DOF5.2	DOF52_ARATH Dof zinc finger protein DOF5.2 OS=Arabidopsis thaliana GN=DOF5.2 PE=1 SV=2
GSMUA_Achr2T22160_001	Significant	Significant	5.0565	4.69128	0	0	ACX2	ACOX2_ARATH Acyl-coenzyme A oxidase 2, peroxisomal OS=Arabidopsis thaliana GN=ACX2 PE=1 SV=2
GSMUA_Achr2T22210_001	Significant	Non-significant	0.497914	0.673212	1.28e-42	2.69e-14	NA	NA
GSMUA_Achr2T22240_001	Non-significant	Significant	1.85183	3.29571	3.38e-66	1.22e-154	TFT7	14337_SOLLC 14-3-3 protein 7 OS=Solanum lycopersicum GN=TFT7 PE=2 SV=2
GSMUA_Achr2T22290_001	Significant	Significant	2.03854	4.18593	4.97e-115	1.14e-255	NA	NA
GSMUA_Achr2T22300_001	Significant	Non-significant	0.113223	0.973128	0	0.585578	NA	NA
GSMUA_Achr2T22350_001	Significant	Significant	3.0498	2.99707	1.03e-25	8.85e-24	NA	NA
GSMUA_Achr2T22400_001	Significant	Significant	12.0037	13.4358	0	0	NA	NA
GSMUA_Achr2T22430_001	Significant	Non-significant	0.490421	0.873775	3.91e-146	8.96e-08	NA	NA
GSMUA_Achr2T22510_001	Significant	Non-significant	0.415412	0.620874	4.79e-171	2.93e-69	RGA	RGA_ARATH DELLA protein RGA OS=Arabidopsis thaliana GN=RGA PE=1 SV=1
GSMUA_Achr2T22520_001	Significant	Non-significant	0.395673	0.722707	2.06e-65	2.48e-19	FKBP17-2	FK172_ARATH Peptidyl-prolyl cis-trans isomerase FKBP17-2, chloroplastic OS=Arabidopsis thaliana GN=FKBP17-2 PE=1 SV=1
GSMUA_Achr2T22540_001	Significant	Significant	2.34573	2.9082	1.48e-44	2.48e-83	At4g11655	CSPLL_ARATH CASP-like protein At4g11655 OS=Arabidopsis thaliana GN=At4g11655 PE=2 SV=1
GSMUA_Achr2T22560_001	Significant	Non-significant	0.390586	1.04287	1.7e-26	0.6568	RAV2	RAV2_ARATH AP2/ERF and B3 domain-containing transcription repressor RAV2 OS=Arabidopsis thaliana GN=RAV2 PE=2 SV=1
GSMUA_Achr2T22590_001	Significant	Non-significant	2.01774	1.29535	0	7.99e-62	LPP2	LPP2_ARATH Lipid phosphate phosphatase 2 OS=Arabidopsis thaliana GN=LPP2 PE=2 SV=1
GSMUA_Achr2T22730_001	Significant	Non-significant	0.279615	0.615409	0	0	RBCS1	RBS_MUSAC Ribulose bisphosphate carboxylase small chain, chloroplastic OS=Musa acuminata GN=RBCS1 PE=2 SV=1
GSMUA_Achr2T22800_001	Significant	Significant	0.18879	0.425695	0	2.03e-67	NA	NA
GSMUA_Achr2T22810_001	Significant	Significant	0.211545	0.446676	0	0	NA	NA
GSMUA_Achr2T22970_001	Significant	Significant	0.29577	0.385999	0	0	CHSJ	CHSJ_PETHY Chalcone synthase J OS=Petunia hybrida GN=CHSJ PE=2 SV=2
GSMUA_Achr3T00050_001	Significant	Non-significant	2.36369	1.30615	9.7e-216	3.7e-19	Nova1	NOVA1_RAT RNA-binding protein Nova-1 (Fragment) OS=Rattus norvegicus GN=Nova1 PE=2 SV=1
GSMUA_Achr3T00370_001	Significant	Non-significant	0.284391	0.774507	7.34e-244	1.87e-07	BHLH4	BH004_ARATH Transcription factor MYC4 OS=Arabidopsis thaliana GN=BHLH4 PE=2 SV=1
GSMUA_Achr3T00390_001	Significant	Significant	0.280015	0.401107	3.72e-291	0	NA	NA
GSMUA_Achr3T00400_001	Significant	Non-significant	0.314776	0.508578	5.25e-46	1.43e-44	NA	NA
GSMUA_Achr3T00850_001	Significant	Non-significant	0.436079	0.627168	0	8.96e-269	SMG6	EST1A_HUMAN Telomerase-binding protein EST1A OS=Homo sapiens GN=SMG6 PE=1 SV=2
GSMUA_Achr3T00860_001	Significant	Non-significant	0.299092	0.559175	0	1.92e-63	NA	NA
GSMUA_Achr3T00890_001	Significant	Non-significant	0.464688	0.944768	4.01e-89	0.0850054	unc45b	UN45B_DANRE Protein unc-45 homolog B OS=Danio rerio GN=unc45b PE=1 SV=2
GSMUA_Achr3T01080_001	Significant	Non-significant	2.26812	1.93248	5.14e-108	2.56e-134	PTI1	PTI1_SOLLC Pto-interacting protein 1 OS=Solanum lycopersicum GN=PTI1 PE=1 SV=2
GSMUA_Achr3T01140_001	Significant	Significant	2.42436	14.8449	3.29e-54	0	CHS2	CHS2_CITSI Chalcone synthase 2 OS=Citrus sinensis GN=CHS2 PE=2 SV=1
GSMUA_Achr3T01190_001	Non-significant	Significant	1.47895	3.38185	4.85e-30	3.87e-181	NA	NA
GSMUA_Achr3T01230_001	Significant	Non-significant	2.22316	1.22361	0	3.09e-13	ICME	ICME_ARATH Isoprenylcysteine alpha-carbonyl methylesterase ICME OS=Arabidopsis thaliana GN=ICME PE=2 SV=1
GSMUA_Achr3T01370_001	Significant	Non-significant	4.43837	1.54883	5.75e-171	3.09e-11	MYB21	MYB21_ARATH Transcription factor MYB21 OS=Arabidopsis thaliana GN=MYB21 PE=1 SV=1
GSMUA_Achr3T01420_001	Significant	Non-significant	0.450323	0.565043	0	4e-307	NA	NA
GSMUA_Achr3T01530_001	Significant	Significant	3.42603	5.92659	3.1e-43	1.94e-86	SBH2	SBH2_ARATH Sphingoid base hydroxylase 2 OS=Arabidopsis thaliana GN=SBH2 PE=2 SV=1
GSMUA_Achr3T01590_001	Significant	Significant	3.06145	4.55222	1.4e-64	3.33e-81	ABCF5	AB5F_ARATH ABC transporter F family member 5 OS=Arabidopsis thaliana GN=ABCF5 PE=2 SV=1
GSMUA_Achr3T01650_001	Non-significant	Significant	1.05125	3.81607	0.0141864	0	RAP2-4	RAP24_ARATH Ethylene-responsive transcription factor RAP2-4 OS=Arabidopsis thaliana GN=RAP2-4 PE=1 SV=1
GSMUA_Achr3T01760_001	Significant	Significant	16.8337	6.36524	0	1.07e-125	NA	NA
GSMUA_Achr3T01770_001	Significant	Non-significant	2.04965	1.81546	0	0	NA	NA
GSMUA_Achr3T01790_001	Significant	Significant	7.36023	2.48068	0	4.83e-291	NA	NA
GSMUA_Achr3T01850_001	Significant	Significant	0.266357	0.222877	6.67e-165	1.52e-210	DOF5.5	DOF55_ARATH Dof zinc finger protein DOF5.5 OS=Arabidopsis thaliana GN=DOF5.5 PE=1 SV=2
GSMUA_Achr3T01940_001	Significant	Non-significant	0.365316	1.08269	2.2e-217	8.79e-05	GLO4	GLO4_ORYSJ Peroxisomal (S)-2-hydroxy-acid oxidase GLO4 OS=Oryza sativa subsp. japonica GN=GLO4 PE=2 SV=2
GSMUA_Achr3T02010_001	Significant	Significant	4.89105	2.17032	0	2.87e-99	FDH	KCS10_ARATH 3-ketoacyl-CoA synthase 10 OS=Arabidopsis thaliana GN=FDH PE=1 SV=2
GSMUA_Achr3T02140_001	Non-significant	Significant	0.80238	6.13501	0.0137955	4.54e-104	TIFY10A	TI10A_ARATH Protein TIFY 10A OS=Arabidopsis thaliana GN=TIFY10A PE=1 SV=1
GSMUA_Achr3T02260_001	Significant	Significant	2.00674	2.11324	0	1.66e-280	NA	NA
GSMUA_Achr3T02310_001	Significant	Non-significant	2.25324	1.3941	1.11e-296	3.03e-37	SSR2	SSRB_BOVIN Translocon-associated protein subunit beta OS=Bos taurus GN=SSR2 PE=2 SV=1
GSMUA_Achr3T02390_001	Significant	Significant	2.06543	2.96215	6.6e-153	2.14e-277	CNX1	CALX1_ARATH Calnexin homolog 1 OS=Arabidopsis thaliana GN=CNX1 PE=1 SV=1
GSMUA_Achr3T02520_001	Significant	Significant	0.346905	0.426321	2.59e-99	2.18e-171	PCMP-H22	PP108_ARATH Putative pentatricopeptide repeat-containing protein At1g68930 OS=Arabidopsis thaliana GN=PCMP-H22 PE=3 SV=1
GSMUA_Achr3T02590_001	Significant	Significant	0.316846	0.39314	5.71e-208	1.47e-96	FBXL7	FBXL7_HUMAN F-box/LRR-repeat protein 7 OS=Homo sapiens GN=FBXL7 PE=2 SV=1
GSMUA_Achr3T02600_001	Significant	Significant	0.210903	0.289061	0	0	PHT2-1	PHT21_ARATH Inorganic phosphate transporter 2-1, chloroplastic OS=Arabidopsis thaliana GN=PHT2-1 PE=1 SV=1
GSMUA_Achr3T02760_001	Significant	Significant	0.312451	0.345823	0	0	SKIP35	SKI35_ARATH F-box/ankyrin repeat protein SKIP35 OS=Arabidopsis thaliana GN=SKIP35 PE=1 SV=1
GSMUA_Achr3T02780_001	Significant	Significant	0.0713377	0.0848628	0	0	LHCB5	CB5_ARATH Chlorophyll a-b binding protein CP26, chloroplastic OS=Arabidopsis thaliana GN=LHCB5 PE=2 SV=1
GSMUA_Achr3T02790_001	Significant	Significant	0.461342	0.332227	0	0	NA	NA
GSMUA_Achr3T02820_001	Significant	Significant	2.01691	2.37837	3.15e-207	2.03e-186	At4g06598	Y4598_ARATH Uncharacterized protein At4g06598 OS=Arabidopsis thaliana GN=At4g06598 PE=2 SV=2
GSMUA_Achr3T02870_001	Significant	Significant	9.76999	43.0668	2.78e-117	0	NA	NA
GSMUA_Achr3T02950_001	Non-significant	Significant	0.837907	8.7841	6.27e-12	0	SORBIDRAFT_03g046810	PER1_SORBI Cationic peroxidase SPC4 OS=Sorghum bicolor GN=SORBIDRAFT_03g046810 PE=1 SV=2
GSMUA_Achr3T03200_001	Significant	Non-significant	0.368997	0.684251	0	0	TPT	TPT_ARATH Triose phosphate/phosphate translocator TPT, chloroplastic OS=Arabidopsis thaliana GN=TPT PE=2 SV=1
GSMUA_Achr3T03210_001	Significant	Non-significant	3.41779	1.83248	4.35e-107	3.1e-26	At4g28440	Y4844_ARATH Uncharacterized protein At4g28440 OS=Arabidopsis thaliana GN=At4g28440 PE=1 SV=1
GSMUA_Achr3T03250_001	Significant	Significant	0.496763	0.490456	4.99e-235	1.83e-221	NLP3	NLP3_ORYSJ Protein NLP3 OS=Oryza sativa subsp. japonica GN=NLP3 PE=3 SV=1
GSMUA_Achr3T03350_001	Significant	Significant	5.75046	2.85467	0	0	Os01g0233000	SRS1_ORYSJ Salt stress root protein RS1 OS=Oryza sativa subsp. japonica GN=Os01g0233000 PE=2 SV=1
GSMUA_Achr3T03470_001	Significant	Significant	0.240616	0.274851	0	0	UGT72B1	U72B1_ARATH UDP-glycosyltransferase 72B1 OS=Arabidopsis thaliana GN=UGT72B1 PE=1 SV=1
GSMUA_Achr3T03580_001	Non-significant	Significant	0.601127	0.448797	9.96e-64	3.71e-70	PER52	PER52_ARATH Peroxidase 52 OS=Arabidopsis thaliana GN=PER52 PE=2 SV=1
GSMUA_Achr3T03670_001	Significant	Significant	3.83745	11.7737	0	0	hspc4-1	HSPC4_RICFE Small heat shock protein C4 OS=Rickettsia felis (strain ATCC VR-1525 / URRWXCal2) GN=hspc4-1 PE=3 SV=1
GSMUA_Achr3T03730_001	Significant	Non-significant	0.462676	1.55041	2.6e-29	5.13e-10	PHT1-10	PT110_ORYSJ Probable inorganic phosphate transporter 1-10 OS=Oryza sativa subsp. japonica GN=PHT1-10 PE=2 SV=1
GSMUA_Achr3T03750_001	Non-significant	Significant	0.522621	0.387841	6.81e-25	8.09e-133	FAD2-2	FD6E2_SOYBN Omega-6 fatty acid desaturase, endoplasmic reticulum isozyme 2 OS=Glycine max GN=FAD2-2 PE=2 SV=1
GSMUA_Achr3T04010_001	Significant	Non-significant	0.448531	0.627217	4.44e-90	6.41e-96	HSP90AB3P	H90B3_HUMAN Putative heat shock protein HSP 90-beta-3 OS=Homo sapiens GN=HSP90AB3P PE=5 SV=1
GSMUA_Achr3T04110_001	Significant	Significant	0.0239673	0.14425	0	0	CAB8	CB13_SOLLC Chlorophyll a-b binding protein 8, chloroplastic OS=Solanum lycopersicum GN=CAB8 PE=3 SV=1
GSMUA_Achr3T04220_001	Significant	Significant	2.11809	5.6846	1.29e-151	1.4e-271	At1g55760	Y1576_ARATH BTB/POZ domain-containing protein At1g55760 OS=Arabidopsis thaliana GN=At1g55760 PE=2 SV=1
GSMUA_Achr3T04260_001	Significant	Significant	8.03809	2.90559	0	9.67e-78	COL9	COL9_ARATH Zinc finger protein CONSTANS-LIKE 9 OS=Arabidopsis thaliana GN=COL9 PE=2 SV=1
GSMUA_Achr3T04360_001	Non-significant	Significant	0.505096	0.263833	1.45e-58	6.43e-129	RAP2-13	RA213_ARATH Ethylene-responsive transcription factor RAP2-13 OS=Arabidopsis thaliana GN=RAP2-13 PE=1 SV=1
GSMUA_Achr3T04440_001	Significant	Significant	0.381219	0.427021	4.79e-193	3.96e-162	NA	NA
GSMUA_Achr3T04490_001	Non-significant	Significant	1.99181	2.88265	4.77e-28	1.95e-50	FBL14	FBL14_ARATH F-box/LRR-repeat protein 14 OS=Arabidopsis thaliana GN=FBL14 PE=2 SV=1
GSMUA_Achr3T04590_001	Significant	Significant	4.7505	2.83127	1.22e-162	2.88e-56	NA	NA
GSMUA_Achr3T04600_001	Significant	Non-significant	3.19663	1.34649	1.42e-76	9.71e-05	CAF1-7	CAF1G_ARATH Probable CCR4-associated factor 1 homolog 7 OS=Arabidopsis thaliana GN=CAF1-7 PE=2 SV=2
GSMUA_Achr3T04740_001	Significant	Significant	0.10765	0.345402	0	9.45e-82	NPY1	NPY1_ARATH BTB/POZ domain-containing protein NPY1 OS=Arabidopsis thaliana GN=NPY1 PE=2 SV=1
GSMUA_Achr3T04860_001	Significant	Non-significant	5.19814	1.22888	9.46e-156	0.00223636	NA	NA
GSMUA_Achr3T04930_001	Significant	Significant	6.08742	7.95212	0	0	TPS9	TPS9_ARATH Probable alpha,alpha-trehalose-phosphate synthase [UDP-forming] 9 OS=Arabidopsis thaliana GN=TPS9 PE=1 SV=1
GSMUA_Achr3T05080_001	Significant	Significant	2.73674	2.4848	0	3.89e-101	VIN3	VIN3_ARATH Protein VERNALIZATION INSENSITIVE 3 OS=Arabidopsis thaliana GN=VIN3 PE=2 SV=2
GSMUA_Achr3T05200_001	Non-significant	Significant	1.31819	5.92385	2.75e-05	3.83e-77	XTH23	XTH23_ARATH Probable xyloglucan endotransglucosylase/hydrolase protein 23 OS=Arabidopsis thaliana GN=XTH23 PE=2 SV=1
GSMUA_Achr3T05220_001	Significant	Significant	3.62725	2.65206	1.19e-54	5.62e-29	XTH23	XTH23_ARATH Probable xyloglucan endotransglucosylase/hydrolase protein 23 OS=Arabidopsis thaliana GN=XTH23 PE=2 SV=1
GSMUA_Achr3T05230_001	Significant	Significant	9.36587	3.39943	0	4.02e-291	SPAC644.07	BCS1_SCHPO Probable mitochondrial chaperone bcs1 OS=Schizosaccharomyces pombe (strain 972 / ATCC 24843) GN=SPAC644.07 PE=2 SV=1
GSMUA_Achr3T05250_001	Significant	Non-significant	2.23172	1.91488	2.37e-208	5.14e-63	WIN2	P2C59_ARATH Probable protein phosphatase 2C 59 OS=Arabidopsis thaliana GN=WIN2 PE=1 SV=1
GSMUA_Achr3T05350_001	Significant	Non-significant	2.34356	1.45685	1.72e-71	3.55e-16	At5g58090	E136_ARATH Glucan endo-1,3-beta-glucosidase 6 OS=Arabidopsis thaliana GN=At5g58090 PE=1 SV=2
GSMUA_Achr3T05370_001	Significant	Significant	2.81315	2.44173	9.41e-99	1.67e-100	SCE1	SCE1_ARATH SUMO-conjugating enzyme SCE1 OS=Arabidopsis thaliana GN=SCE1 PE=1 SV=1
GSMUA_Achr3T05510_001	Significant	Non-significant	0.339872	0.827555	4.89e-21	0.223528	NA	NA
GSMUA_Achr3T05520_001	Significant	Non-significant	0.442056	0.867351	1.66e-93	0.000864886	NA	NA
GSMUA_Achr3T05570_001	Significant	Significant	2.61882	2.65481	2.38e-41	8.83e-41	tbc1d5A	TBC5A_DICDI TBC1 domain family member 5 homolog A OS=Dictyostelium discoideum GN=tbc1d5A PE=1 SV=1
GSMUA_Achr3T05580_001	Significant	Significant	2.79697	2.78315	0	1.15e-292	Tbc1d5	TBCD5_MOUSE TBC1 domain family member 5 OS=Mus musculus GN=Tbc1d5 PE=1 SV=2
GSMUA_Achr3T05640_001	Significant	Significant	3.27098	2.88032	0	0	NA	NA
GSMUA_Achr3T05660_001	Significant	Non-significant	3.10976	1.78592	0	2.8e-173	Exoc7	EXOC7_RAT Exocyst complex component 7 OS=Rattus norvegicus GN=Exoc7 PE=2 SV=1
GSMUA_Achr3T05670_001	Significant	Significant	2.1692	2.33634	1.24e-90	5.11e-63	WRKY11	WRK11_ARATH Probable WRKY transcription factor 11 OS=Arabidopsis thaliana GN=WRKY11 PE=2 SV=2
GSMUA_Achr3T05720_001	Significant	Non-significant	0.0331125	0.747556	0	6.35e-33	LIP	LIP_THELA Lipase OS=Thermomyces lanuginosus GN=LIP PE=1 SV=1
GSMUA_Achr3T05990_001	Significant	Significant	0.101182	0.225002	0	0	NRT1.3	PTR33_ARATH Nitrate transporter 1.3 OS=Arabidopsis thaliana GN=NRT1.3 PE=1 SV=1
GSMUA_Achr3T06130_001	Significant	Significant	5.84147	5.17472	0	0	TPS9	TPS9_ARATH Probable alpha,alpha-trehalose-phosphate synthase [UDP-forming] 9 OS=Arabidopsis thaliana GN=TPS9 PE=1 SV=1
GSMUA_Achr3T06160_001	Significant	Significant	6.20571	3.62066	8.17e-192	9.81e-85	PUB19	PUB19_ARATH U-box domain-containing protein 19 OS=Arabidopsis thaliana GN=PUB19 PE=2 SV=1
GSMUA_Achr3T06170_001	Significant	Non-significant	3.1529	1.88695	0	0	ALDH2B7	AL2B7_ARATH Aldehyde dehydrogenase family 2 member B7, mitochondrial OS=Arabidopsis thaliana GN=ALDH2B7 PE=2 SV=2
GSMUA_Achr3T06180_001	Significant	Non-significant	2.8436	1.45544	3.86e-178	7.29e-10	At4g34050	CAMT4_ARATH Probable caffeoyl-CoA O-methyltransferase At4g34050 OS=Arabidopsis thaliana GN=At4g34050 PE=2 SV=1
GSMUA_Achr3T06190_001	Significant	Non-significant	2.23524	1.85126	0	6.36e-291	HOX16	HOX16_ORYSJ Homeobox-leucine zipper protein HOX16 OS=Oryza sativa subsp. japonica GN=HOX16 PE=2 SV=1
GSMUA_Achr3T06220_001	Significant	Significant	16.64	6.74116	0	0	NA	NA
GSMUA_Achr3T06680_001	Significant	Non-significant	0.404262	0.74184	1.79e-109	3.46e-05	ATL6	ATL6_ARATH E3 ubiquitin-protein ligase ATL6 OS=Arabidopsis thaliana GN=ATL6 PE=1 SV=2
GSMUA_Achr3T06970_001	Significant	Non-significant	0.152439	1.80216	9.28e-213	4.29e-23	CYP707A7	ABAH3_ORYSJ Abscisic acid 8'-hydroxylase 3 OS=Oryza sativa subsp. japonica GN=CYP707A7 PE=2 SV=1
GSMUA_Achr3T07000_001	Significant	Significant	3.70203	2.39688	4.75e-271	4.32e-117	ABF2	AI5L5_ARATH ABSCISIC ACID-INSENSITIVE 5-like protein 5 OS=Arabidopsis thaliana GN=ABF2 PE=1 SV=1
GSMUA_Achr3T07030_001	Significant	Non-significant	2.27927	1.45113	6.84e-73	3.15e-16	FLS	FLS_CITUN Flavonol synthase/flavanone 3-hydroxylase OS=Citrus unshiu GN=FLS PE=1 SV=1
GSMUA_Achr3T07040_001	Significant	Significant	3.09494	9.01658	4.63e-116	0	Slc25a3	MPCP_MOUSE Phosphate carrier protein, mitochondrial OS=Mus musculus GN=Slc25a3 PE=1 SV=1
GSMUA_Achr3T07130_001	Significant	Significant	5.18948	3.87882	6.29e-123	5.75e-23	AMY1.2	AMY3A_ORYSJ Alpha-amylase isozyme 3A OS=Oryza sativa subsp. japonica GN=AMY1.2 PE=2 SV=2
GSMUA_Achr3T07190_001	Significant	Significant	2.55549	4.21244	6.38e-208	1.83e-202	AMY1.7	AMY3C_ORYSJ Alpha-amylase isozyme 3C OS=Oryza sativa subsp. japonica GN=AMY1.7 PE=2 SV=2
GSMUA_Achr3T07210_001	Significant	Non-significant	0.299467	0.562539	0	3.12e-190	CML29	CML29_ORYSJ Probable calcium-binding protein CML29 OS=Oryza sativa subsp. japonica GN=CML29 PE=2 SV=1
GSMUA_Achr3T07240_001	Significant	Significant	5.85623	4.82252	0	5.56e-149	ILL6	ILL6_ORYSJ IAA-amino acid hydrolase ILR1-like 6 OS=Oryza sativa subsp. japonica GN=ILL6 PE=2 SV=1
GSMUA_Achr3T07420_001	Non-significant	Significant	0.645438	0.337149	4.11e-207	0	NA	NA
GSMUA_Achr3T07450_001	Significant	Significant	0.156201	0.0698393	1.05e-108	2.67e-290	CRRSP12	CRR12_ARATH Cysteine-rich repeat secretory protein 12 OS=Arabidopsis thaliana GN=CRRSP12 PE=2 SV=2
GSMUA_Achr3T07470_001	Non-significant	Significant	1.24155	2.80844	0.00644922	2.97e-15	NA	NA
GSMUA_Achr3T07560_001	Non-significant	Significant	1.60867	2.46071	1.29e-278	0	TPS6	TPS6_ARATH Alpha,alpha-trehalose-phosphate synthase [UDP-forming] 6 OS=Arabidopsis thaliana GN=TPS6 PE=1 SV=2
GSMUA_Achr3T07590_001	Significant	Non-significant	2.11725	1.08122	4.86e-47	0.253936	ANN5	ANXD5_ARATH Annexin D5 OS=Arabidopsis thaliana GN=ANN5 PE=2 SV=2
GSMUA_Achr3T07660_001	Significant	Significant	2.82913	6.21196	1.31e-96	0	Os10g0113000	NADO1_ORYSJ Probable NAD(P)H-dependent oxidoreductase 1 OS=Oryza sativa subsp. japonica GN=Os10g0113000 PE=1 SV=1
GSMUA_Achr3T07670_001	Significant	Significant	2.58542	3.40995	1.2e-140	1.82e-137	Os10g0113000	NADO1_ORYSJ Probable NAD(P)H-dependent oxidoreductase 1 OS=Oryza sativa subsp. japonica GN=Os10g0113000 PE=1 SV=1
GSMUA_Achr3T07890_001	Significant	Significant	12.806	4.91916	0	5.05e-80	NA	NA
GSMUA_Achr3T07900_001	Significant	Non-significant	2.08184	1.67993	0	1.66e-269	Gspt2	ERF3B_MOUSE Eukaryotic peptide chain release factor GTP-binding subunit ERF3B OS=Mus musculus GN=Gspt2 PE=1 SV=1
GSMUA_Achr3T07910_001	Significant	Significant	0.106295	0.238425	0	0	NA	NA
GSMUA_Achr3T08240_001	Significant	Significant	2.57937	7.0873	9.63e-20	2.88e-107	PR1	PR1_ASPOF Pathogenesis-related protein 1 OS=Asparagus officinalis GN=PR1 PE=2 SV=1
GSMUA_Achr3T08250_001	Significant	Significant	7.55751	24.0026	5.4e-103	0	PR1	PR1_ASPOF Pathogenesis-related protein 1 OS=Asparagus officinalis GN=PR1 PE=2 SV=1
GSMUA_Achr3T08260_001	Significant	Significant	2.53055	4.36395	0	0	dnaJ1	DNAJ1_THET8 Chaperone protein DnaJ 1 OS=Thermus thermophilus (strain HB8 / ATCC 27634 / DSM 579) GN=dnaJ1 PE=3 SV=1
GSMUA_Achr3T08270_001	Significant	Non-significant	2.03973	1.41856	0	5.5e-27	AAE7	AEE7_ARATH Acetate/butyrate--CoA ligase AAE7, peroxisomal OS=Arabidopsis thaliana GN=AAE7 PE=1 SV=1
GSMUA_Achr3T08510_001	Non-significant	Significant	1.16897	2.21681	1.93e-46	0	CYP734A6	C7346_ORYSJ Cytochrome P450 734A6 OS=Oryza sativa subsp. japonica GN=CYP734A6 PE=2 SV=1
GSMUA_Achr3T08520_001	Non-significant	Significant	1.20688	2.28531	7.9e-56	2.71e-198	CYP734A6	C7346_ORYSJ Cytochrome P450 734A6 OS=Oryza sativa subsp. japonica GN=CYP734A6 PE=2 SV=1
GSMUA_Achr3T08600_001	Significant	Non-significant	2.00791	1.30322	1.71e-284	1.03e-39	SEC31A	SC31A_CHICK Protein transport protein Sec31A OS=Gallus gallus GN=SEC31A PE=2 SV=1
GSMUA_Achr3T08670_001	Significant	Non-significant	2.67025	1.64695	1.62e-60	2.2e-18	NQR	NQR_ARATH NADPH:quinone oxidoreductase OS=Arabidopsis thaliana GN=NQR PE=1 SV=1
GSMUA_Achr3T08680_001	Significant	Significant	0.0958671	0.204491	5.87e-187	5.94e-138	ARR9	ARR9_ARATH Two-component response regulator ARR9 OS=Arabidopsis thaliana GN=ARR9 PE=1 SV=1
GSMUA_Achr3T08830_001	Significant	Non-significant	0.172769	0.556677	3.54e-296	1.52e-20	YUC10	YUC10_ARATH Flavin-containing monooxygenase YUCCA10 OS=Arabidopsis thaliana GN=YUC10 PE=2 SV=1
GSMUA_Achr3T08860_001	Significant	Non-significant	2.14907	1.80318	4.63e-251	6.62e-217	BAM9	BAM9_ARATH Inactive beta-amylase 9 OS=Arabidopsis thaliana GN=BAM9 PE=2 SV=1
GSMUA_Achr3T09010_001	Significant	Significant	6.29235	3.22653	0	0	CXP;2-3	CBP23_HORVU Serine carboxypeptidase II-3 OS=Hordeum vulgare GN=CXP;2-3 PE=2 SV=1
GSMUA_Achr3T09040_001	Significant	Non-significant	0.282669	0.679848	6.29e-151	2.62e-15	NA	NA
GSMUA_Achr3T09120_001	Significant	Non-significant	0.471129	0.541405	0	0	NA	NA
GSMUA_Achr3T09180_001	Non-significant	Significant	0.877809	2.00789	0.11371	6.1e-22	NA	NA
GSMUA_Achr3T09230_001	Significant	Non-significant	2.70861	0.638836	3.43e-105	3.8e-37	NA	NA
GSMUA_Achr3T09340_001	Non-significant	Significant	0.827252	2.64429	2.66e-07	7.43e-129	CIPK32	CIPKW_ORYSJ CBL-interacting protein kinase 32 OS=Oryza sativa subsp. japonica GN=CIPK32 PE=2 SV=2
GSMUA_Achr3T09360_001	Significant	Significant	7.1692	5.30965	0	1.09e-146	SELMODRAFT_444075	Y4407_SELML Inactive protein kinase SELMODRAFT_444075 OS=Selaginella moellendorffii GN=SELMODRAFT_444075 PE=2 SV=1
GSMUA_Achr3T09400_001	Significant	Significant	2.86851	2.30167	6.85e-140	9.82e-65	NA	NA
GSMUA_Achr3T09520_001	Significant	Significant	2.21698	2.09779	6.54e-49	2.46e-37	NAC100	NC100_ARATH NAC domain-containing protein 100 OS=Arabidopsis thaliana GN=NAC100 PE=2 SV=1
GSMUA_Achr3T09620_001	Significant	Significant	3.54712	4.42558	1.89e-58	1.23e-46	At2g38640	LOR8_ARATH Protein LURP-one-related 8 OS=Arabidopsis thaliana GN=At2g38640 PE=2 SV=1
GSMUA_Achr3T09660_001	Significant	Non-significant	3.0913	1.58918	5.92e-215	2.38e-40	YBR287W	YB8B_YEAST Uncharacterized transporter YBR287W OS=Saccharomyces cerevisiae (strain ATCC 204508 / S288c) GN=YBR287W PE=1 SV=1
GSMUA_Achr3T09670_001	Significant	Significant	2.08393	2.71062	1.37e-145	1.15e-195	ABCB25	AB25B_ARATH ABC transporter B family member 25, mitochondrial OS=Arabidopsis thaliana GN=ABCB25 PE=1 SV=1
GSMUA_Achr3T09680_001	Significant	Significant	2.39075	2.57096	9.76e-151	3.58e-116	ABCB25	AB25B_ARATH ABC transporter B family member 25, mitochondrial OS=Arabidopsis thaliana GN=ABCB25 PE=1 SV=1
GSMUA_Achr3T09690_001	Significant	Non-significant	2.05598	1.8152	3.36e-94	7.33e-67	NA	NA
GSMUA_Achr3T09850_001	Significant	Non-significant	0.474697	1.28615	3.18e-44	6.34e-07	NA	NA
GSMUA_Achr3T09910_001	Significant	Non-significant	3.26607	1.57785	0	1.93e-57	tom1l2	TM1L2_XENLA TOM1-like protein 2 OS=Xenopus laevis GN=tom1l2 PE=2 SV=1
GSMUA_Achr3T09930_001	Significant	Non-significant	2.04879	1.35143	7.26e-199	1.49e-23	Snrpb2	RU2B_MOUSE U2 small nuclear ribonucleoprotein B'' OS=Mus musculus GN=Snrpb2 PE=2 SV=1
GSMUA_Achr3T09940_001	Significant	Significant	3.27502	3.66976	6.51e-109	1.82e-100	WRKY26	WRK26_ARATH Probable WRKY transcription factor 26 OS=Arabidopsis thaliana GN=WRKY26 PE=2 SV=2
GSMUA_Achr3T10120_001	Significant	Non-significant	2.16811	1.47971	0	1.67e-80	BHLH82	BH082_ARATH Transcription factor bHLH82 OS=Arabidopsis thaliana GN=BHLH82 PE=2 SV=1
GSMUA_Achr3T10140_001	Significant	Non-significant	2.42582	1.41201	0	2.61e-61	EREBP1	ERF1_ORYSJ Ethylene-responsive transcription factor 1 OS=Oryza sativa subsp. japonica GN=EREBP1 PE=1 SV=1
GSMUA_Achr3T10340_001	Non-significant	Significant	1.55518	3.68454	0.000205376	2.02e-24	SAP12	SAP12_ARATH Zinc finger AN1 domain-containing stress-associated protein 12 OS=Arabidopsis thaliana GN=SAP12 PE=2 SV=2
GSMUA_Achr3T10450_001	Significant	Significant	0.324883	0.368024	0	0	NA	NA
GSMUA_Achr3T10660_001	Significant	Non-significant	2.7592	1.69843	2.28e-88	5.48e-29	At1g04910	Y1491_ARATH DUF246 domain-containing protein At1g04910 OS=Arabidopsis thaliana GN=At1g04910 PE=1 SV=1
GSMUA_Achr3T10780_001	Significant	Significant	3.81086	3.03194	2.15e-117	2.53e-41	ATL42	ATL42_ARATH E3 ubiquitin-protein ligase ATL42 OS=Arabidopsis thaliana GN=ATL42 PE=1 SV=2
GSMUA_Achr3T11070_001	Non-significant	Significant	1.64279	3.24645	7.09e-105	0	SAP1	SAP1_ORYSJ Zinc finger A20 and AN1 domain-containing stress-associated protein 1 OS=Oryza sativa subsp. japonica GN=SAP1 PE=2 SV=2
GSMUA_Achr3T11090_001	Significant	Significant	4.86219	10.5809	0	0	pehX	PEHX_ERWCH Exo-poly-alpha-D-galacturonosidase OS=Erwinia chrysanthemi GN=pehX PE=1 SV=1
GSMUA_Achr3T11260_001	Significant	Non-significant	2.74738	1.38929	3.98e-300	5.92e-25	UEV1C	UEV1C_ARATH Ubiquitin-conjugating enzyme E2 variant 1C OS=Arabidopsis thaliana GN=UEV1C PE=1 SV=1
GSMUA_Achr3T11680_001	Significant	Non-significant	6.50387	1.33156	0	0.000208936	XCP1	XCP1_ARATH Xylem cysteine proteinase 1 OS=Arabidopsis thaliana GN=XCP1 PE=1 SV=1
GSMUA_Achr3T11780_001	Significant	Non-significant	0.44282	1.43492	0	8.38e-168	LOX2.3	LOX23_HORVU Lipoxygenase 2.3, chloroplastic OS=Hordeum vulgare GN=LOX2.3 PE=1 SV=1
GSMUA_Achr3T11930_001	Significant	Significant	9.19155	4.31049	0	1.62e-149	nep2	NEP2_NEPGR Aspartic proteinase nepenthesin-2 OS=Nepenthes gracilis GN=nep2 PE=1 SV=1
GSMUA_Achr3T11950_001	Significant	Non-significant	2.05585	1.23475	0	1.48e-34	NA	NA
GSMUA_Achr3T12000_001	Significant	Non-significant	0.206336	0.509508	0	0	NA	NA
GSMUA_Achr3T12060_001	Significant	Significant	2.68131	2.15051	4.8e-53	5.18e-23	At3g47200	Y3720_ARATH UPF0481 protein At3g47200 OS=Arabidopsis thaliana GN=At3g47200 PE=1 SV=1
GSMUA_Achr3T12190_001	Significant	Non-significant	2.66079	1.80145	0	1.05e-256	MBD9	MBD9_ARATH Methyl-CpG-binding domain-containing protein 9 OS=Arabidopsis thaliana GN=MBD9 PE=2 SV=1
GSMUA_Achr3T12260_001	Significant	Significant	0.124505	0.317328	0	2.99e-292	NA	NA
GSMUA_Achr3T12400_001	Significant	Significant	3.36249	3.02973	0	1.61e-158	PP2A13	P2A13_ARATH F-box protein PP2-A13 OS=Arabidopsis thaliana GN=PP2A13 PE=1 SV=1
GSMUA_Achr3T12450_001	Significant	Non-significant	2.08234	1.54747	1.69e-138	3.48e-35	OPT7	OPT7_ARATH Oligopeptide transporter 7 OS=Arabidopsis thaliana GN=OPT7 PE=2 SV=1
GSMUA_Achr3T12490_001	Significant	Non-significant	0.439682	0.669553	1.42e-95	1.74e-19	NA	NA
GSMUA_Achr3T12510_001	Non-significant	Significant	1.82534	2.50085	2.89e-05	8.77e-11	NA	NA
GSMUA_Achr3T12540_001	Non-significant	Significant	1.7988	3.18318	4.9e-10	6.61e-30	NA	NA
GSMUA_Achr3T12610_001	Significant	Significant	2.02701	4.51251	2.39e-17	1.84e-58	At5g47070	Y5707_ARATH Probable receptor-like protein kinase At5g47070 OS=Arabidopsis thaliana GN=At5g47070 PE=1 SV=1
GSMUA_Achr3T12720_001	Significant	Non-significant	2.32113	1.44599	1.45e-52	5.86e-38	NA	NA
GSMUA_Achr3T12750_001	Non-significant	Significant	1.36867	4.62874	1.52e-08	0	BOR2	BOR2_ARATH Probable boron transporter 2 OS=Arabidopsis thaliana GN=BOR2 PE=2 SV=1
GSMUA_Achr3T13000_001	Significant	Non-significant	2.15319	1.55538	9.78e-25	1.31e-06	NA	NA
GSMUA_Achr3T13010_001	Significant	Non-significant	2.07392	1.73285	1.64e-75	2.15e-25	ERF7	ERF83_ARATH Ethylene-responsive transcription factor 7 OS=Arabidopsis thaliana GN=ERF7 PE=1 SV=1
GSMUA_Achr3T13020_001	Non-significant	Significant	1.91288	2.80406	2.5e-23	1.16e-38	NA	NA
GSMUA_Achr3T13070_001	Significant	Non-significant	2.30831	0.852853	9.3e-31	0.0408144	MYB44	MYB44_ARATH Transcription factor MYB44 OS=Arabidopsis thaliana GN=MYB44 PE=2 SV=1
GSMUA_Achr3T13270_001	Non-significant	Significant	1.73976	2.17937	6.34e-24	1.14e-43	At4g32130	Y4213_ARATH UPF0480 protein At4g32130 OS=Arabidopsis thaliana GN=At4g32130 PE=1 SV=1
GSMUA_Achr3T13450_001	Significant	Non-significant	2.63867	1.73733	2.19e-292	2.99e-60	MAP65-1	MA651_ARATH 65-kDa microtubule-associated protein 1 OS=Arabidopsis thaliana GN=MAP65-1 PE=1 SV=1
GSMUA_Achr3T13470_001	Significant	Non-significant	2.12768	1.78723	4.26e-65	2.99e-33	UPL5	UPL5_ARATH E3 ubiquitin-protein ligase UPL5 OS=Arabidopsis thaliana GN=UPL5 PE=1 SV=1
GSMUA_Achr3T13480_001	Significant	Non-significant	0.386681	0.523852	0	0	CIPK1	CIPK1_ORYSJ CBL-interacting protein kinase 1 OS=Oryza sativa subsp. japonica GN=CIPK1 PE=2 SV=1
GSMUA_Achr3T13610_001	Significant	Non-significant	2.05911	1.76628	4.75e-57	8.55e-26	RCE1	RCE1_ARATH NEDD8-conjugating enzyme Ubc12 OS=Arabidopsis thaliana GN=RCE1 PE=1 SV=1
GSMUA_Achr3T13640_001	Significant	Non-significant	0.456515	1.37077	3.34e-50	6.44e-21	NA	NA
GSMUA_Achr3T13660_001	Significant	Non-significant	2.21655	1.32208	1.6e-99	1.4e-07	NA	NA
GSMUA_Achr3T13770_001	Significant	Significant	0.073136	0.161902	0	1.4e-277	PER21	PER21_ARATH Peroxidase 21 OS=Arabidopsis thaliana GN=PER21 PE=1 SV=1
GSMUA_Achr3T14130_001	Significant	Non-significant	0.338386	0.648845	1.21e-161	3.46e-37	SPAPYUK71.03c	YKH3_SCHPO Uncharacterized protein PYUK71.03c OS=Schizosaccharomyces pombe (strain 972 / ATCC 24843) GN=SPAPYUK71.03c PE=1 SV=1
GSMUA_Achr3T14210_001	Significant	Significant	2.58377	12.2065	9.96e-21	1.42e-151	At1g08160	Y1816_ARATH Uncharacterized protein At1g08160 OS=Arabidopsis thaliana GN=At1g08160 PE=2 SV=1
GSMUA_Achr3T14240_001	Significant	Non-significant	0.247066	0.667918	0	4.15e-33	NA	NA
GSMUA_Achr3T14270_001	Significant	Significant	0.0163572	0.122722	0	0	PORA	PORA_ARATH Protochlorophyllide reductase A, chloroplastic OS=Arabidopsis thaliana GN=PORA PE=1 SV=2
GSMUA_Achr3T14300_001	Non-significant	Significant	1.52961	2.68148	4.48e-117	0	TSJT1	TSJT1_TOBAC Stem-specific protein TSJT1 OS=Nicotiana tabacum GN=TSJT1 PE=2 SV=1
GSMUA_Achr3T14470_001	Significant	Significant	7.52788	8.66661	0	0	R1	GWD1_CITRE Alpha-glucan water dikinase, chloroplastic OS=Citrus reticulata GN=R1 PE=2 SV=1
GSMUA_Achr3T14520_001	Non-significant	Significant	1.81595	2.65796	1.3e-145	0	slr1101	Y1101_SYNY3 Universal stress protein Slr1101 OS=Synechocystis sp. (strain PCC 6803 / Kazusa) GN=slr1101 PE=3 SV=1
GSMUA_Achr3T14540_001	Significant	Non-significant	2.65562	1.59443	7.09e-282	6.54e-78	SDP1	SDP1_ARATH Triacylglycerol lipase SDP1 OS=Arabidopsis thaliana GN=SDP1 PE=1 SV=1
GSMUA_Achr3T14600_001	Non-significant	Significant	1.42363	0.301636	9.25e-14	4.49e-81	BAG1	BAG1_ARATH BAG family molecular chaperone regulator 1 OS=Arabidopsis thaliana GN=BAG1 PE=1 SV=1
GSMUA_Achr3T14640_001	Significant	Significant	0.0954291	3.61328	0	1.39e-80	CYP71A2	C71A2_SOLME Cytochrome P450 71A2 OS=Solanum melongena GN=CYP71A2 PE=2 SV=1
GSMUA_Achr3T15040_001	Significant	Non-significant	0.400396	0.602514	2.28e-72	6.83e-18	NA	NA
GSMUA_Achr3T15170_001	Significant	Significant	5.46379	3.13478	0	0	BCAT3	BCAT3_ARATH Branched-chain-amino-acid aminotransferase 3, chloroplastic OS=Arabidopsis thaliana GN=BCAT3 PE=1 SV=1
GSMUA_Achr3T15190_001	Significant	Non-significant	6.82723	1.22137	0	2.52e-06	HOX19	HOX19_ORYSJ Homeobox-leucine zipper protein HOX19 OS=Oryza sativa subsp. japonica GN=HOX19 PE=2 SV=1
GSMUA_Achr3T15550_001	Significant	Significant	6.40489	2.60757	4.41e-89	7.82e-15	PTI5	PTI5_SOLLC Pathogenesis-related genes transcriptional activator PTI5 OS=Solanum lycopersicum GN=PTI5 PE=2 SV=1
GSMUA_Achr3T15740_001	Non-significant	Significant	0.643997	2.13006	7.54e-29	2.41e-14	HSFC1	HSFC1_ARATH Heat stress transcription factor C-1 OS=Arabidopsis thaliana GN=HSFC1 PE=2 SV=1
GSMUA_Achr3T15750_001	Significant	Significant	0.360897	2.02217	1.14e-36	1.1e-20	AOC3	AOC3_ARATH Allene oxide cyclase 3, chloroplastic OS=Arabidopsis thaliana GN=AOC3 PE=2 SV=1
GSMUA_Achr3T15810_001	Significant	Significant	3.10855	2.06168	0	8.72e-141	NA	NA
GSMUA_Achr3T15830_001	Significant	Non-significant	2.2839	1.41134	6.62e-40	1.03e-13	LHT1	LHT1_ARATH Lysine histidine transporter 1 OS=Arabidopsis thaliana GN=LHT1 PE=1 SV=1
GSMUA_Achr3T15840_001	Non-significant	Significant	1.00632	11.3104	0.939536	5.23e-153	WRKY41	WRK41_ARATH Probable WRKY transcription factor 41 OS=Arabidopsis thaliana GN=WRKY41 PE=2 SV=2
GSMUA_Achr3T16050_001	Significant	Significant	0.321739	0.390455	3.43e-107	1.35e-102	NA	NA
GSMUA_Achr3T16100_001	Non-significant	Significant	1.48846	2.1818	8.6e-177	0	CLC-B	CLCB_ARATH Chloride channel protein CLC-b OS=Arabidopsis thaliana GN=CLC-B PE=1 SV=1
GSMUA_Achr3T16120_001	Significant	Significant	0.219399	0.480337	0	2.47e-192	At1g67480	FBK28_ARATH F-box/kelch-repeat protein At1g67480 OS=Arabidopsis thaliana GN=At1g67480 PE=2 SV=1
GSMUA_Achr3T16150_001	Significant	Non-significant	2.0595	1.7512	5.02e-222	9.92e-114	gnd	6PGD_SYNE7 6-phosphogluconate dehydrogenase, decarboxylating OS=Synechococcus elongatus (strain PCC 7942) GN=gnd PE=1 SV=4
GSMUA_Achr3T16240_001	Significant	Non-significant	0.419716	0.780765	9.6e-118	1.04e-11	CLPB1	CLPB1_ORYSJ Chaperone protein ClpB1 OS=Oryza sativa subsp. japonica GN=CLPB1 PE=2 SV=1
GSMUA_Achr3T16320_001	Significant	Non-significant	2.41125	1.86164	0	1.83e-110	HXK1	HXK1_ARATH Hexokinase-1 OS=Arabidopsis thaliana GN=HXK1 PE=1 SV=2
GSMUA_Achr3T16340_001	Significant	Non-significant	2.2368	1.80612	2.44e-230	5.62e-115	glgA	GLGA_PARUW Glycogen synthase OS=Protochlamydia amoebophila (strain UWE25) GN=glgA PE=3 SV=1
GSMUA_Achr3T16350_001	Significant	Significant	2.08656	2.0228	2.38e-57	2.03e-47	glgA	GLGA_PARUW Glycogen synthase OS=Protochlamydia amoebophila (strain UWE25) GN=glgA PE=3 SV=1
GSMUA_Achr3T16380_001	Significant	Non-significant	0.40734	0.843477	2.35e-189	4.47e-10	NA	NA
GSMUA_Achr3T16580_001	Non-significant	Significant	1.37613	2.16816	0.000289386	1.95e-16	NA	NA
GSMUA_Achr3T16820_001	Significant	Non-significant	2.34366	1.53135	3.43e-41	2.83e-06	NA	NA
GSMUA_Achr3T16850_001	Significant	Significant	2.37042	2.51103	6.71e-37	3.25e-23	BHLH113	BH113_ARATH Transcription factor bHLH113 OS=Arabidopsis thaliana GN=BHLH113 PE=2 SV=1
GSMUA_Achr3T16870_001	Non-significant	Significant	1.11143	4.34723	0.111694	1.36e-45	CML5	CML5_ARATH Calmodulin-like protein 5 OS=Arabidopsis thaliana GN=CML5 PE=2 SV=2
GSMUA_Achr3T16980_001	Significant	Significant	3.36809	2.37806	9.49e-51	9.92e-30	NA	NA
GSMUA_Achr3T16990_001	Significant	Significant	3.94351	2.92771	0	1.33e-250	anks1b	ANS1B_DANRE Ankyrin repeat and sterile alpha motif domain-containing protein 1B OS=Danio rerio GN=anks1b PE=3 SV=1
GSMUA_Achr3T17020_001	Significant	Non-significant	2.24651	1.45492	1.7e-162	2.46e-28	CLKR27	FABG_CUPLA 3-oxoacyl-[acyl-carrier-protein] reductase, chloroplastic OS=Cuphea lanceolata GN=CLKR27 PE=2 SV=1
GSMUA_Achr3T17030_001	Significant	Significant	2.43794	3.6624	3.97e-65	1.92e-112	NA	NA
GSMUA_Achr3T17080_001	Significant	Significant	21.1284	9.03099	0	0	CYP71A1	C71A1_PERAE Cytochrome P450 71A1 OS=Persea americana GN=CYP71A1 PE=1 SV=2
GSMUA_Achr3T17130_001	Significant	Non-significant	2.49483	1.41013	6.65e-286	4.16e-33	fam108c1	F108C_DANRE Abhydrolase domain-containing protein FAM108C1 OS=Danio rerio GN=fam108c1 PE=2 SV=1
GSMUA_Achr3T17380_001	Significant	Significant	0.116438	0.325132	0	6.83e-245	At1g77060	CPPM_ARATH Carboxyvinyl-carboxyphosphonate phosphorylmutase, chloroplastic OS=Arabidopsis thaliana GN=At1g77060 PE=1 SV=2
GSMUA_Achr3T17410_001	Non-significant	Significant	0.630907	2.39551	4.18e-18	3.01e-59	At2g41820	Y2182_ARATH Leucine-rich repeat receptor-like tyrosine-protein kinase At2g41820 OS=Arabidopsis thaliana GN=At2g41820 PE=1 SV=1
GSMUA_Achr3T17500_001	Significant	Non-significant	0.475873	0.849226	1.36e-77	4.64e-06	At2g37660	Y2766_ARATH Uncharacterized protein At2g37660, chloroplastic OS=Arabidopsis thaliana GN=At2g37660 PE=1 SV=2
GSMUA_Achr3T17660_001	Non-significant	Significant	1.4212	2.38101	1.36e-16	1.33e-79	Tc00.1047053506885.124	SLS11_TRYCC Phosphatidylinositol:ceramide inositolphosphotransferase OS=Trypanosoma cruzi (strain CL Brener) GN=Tc00.1047053506885.124 PE=3 SV=1
GSMUA_Achr3T17690_001	Significant	Non-significant	2.02129	0.965477	5.27e-61	0.47747	NA	NA
GSMUA_Achr3T17810_001	Non-significant	Significant	1.10658	2.32586	0.0456122	4.57e-201	CYP71A1	C71A1_PERAE Cytochrome P450 71A1 OS=Persea americana GN=CYP71A1 PE=1 SV=2
GSMUA_Achr3T18010_001	Significant	Significant	11.0633	7.22586	0	0	NAC029	NAC29_ARATH NAC domain-containing protein 29 OS=Arabidopsis thaliana GN=NAC029 PE=2 SV=1
GSMUA_Achr3T18110_001	Significant	Significant	2.48117	2.89485	3.7e-215	3.86e-298	NA	NA
GSMUA_Achr3T18150_001	Significant	Significant	2.67373	2.17669	0	1.44e-296	ADT3	AROD3_ARATH Arogenate dehydratase 3, chloroplastic OS=Arabidopsis thaliana GN=ADT3 PE=1 SV=1
GSMUA_Achr3T18300_001	Significant	Significant	0.29826	0.472158	2.63e-212	4.49e-64	OsI_033149	U496D_ORYSI UPF0496 protein 4 OS=Oryza sativa subsp. indica GN=OsI_033149 PE=3 SV=2
GSMUA_Achr3T18320_001	Significant	Significant	0.453936	0.327219	1.58e-94	4.56e-106	GATA5	GATA5_ARATH GATA transcription factor 5 OS=Arabidopsis thaliana GN=GATA5 PE=2 SV=1
GSMUA_Achr3T18480_001	Significant	Significant	2.48795	3.35097	0	0	Os01g0270100	CYT12_ORYSJ Cysteine proteinase inhibitor 12 OS=Oryza sativa subsp. japonica GN=Os01g0270100 PE=2 SV=1
GSMUA_Achr3T18700_001	Significant	Non-significant	11.7057	1.97875	0	2.51e-21	SWEET14	SWT14_ORYSI Bidirectional sugar transporter SWEET14 OS=Oryza sativa subsp. indica GN=SWEET14 PE=2 SV=1
GSMUA_Achr3T18840_001	Significant	Significant	2.20373	2.60974	2.91e-202	4.62e-207	SERK1	SERK1_ARATH Somatic embryogenesis receptor kinase 1 OS=Arabidopsis thaliana GN=SERK1 PE=1 SV=2
GSMUA_Achr3T18980_001	Significant	Non-significant	3.41791	1.65615	0	2.55e-49	bkdA	ODBA_DICDI 2-oxoisovalerate dehydrogenase subunit alpha, mitochondrial OS=Dictyostelium discoideum GN=bkdA PE=3 SV=1
GSMUA_Achr3T19000_001	Significant	Significant	0.390079	0.493071	0	2.37e-297	Herc4	HERC4_RAT Probable E3 ubiquitin-protein ligase HERC4 OS=Rattus norvegicus GN=Herc4 PE=2 SV=1
GSMUA_Achr3T19030_001	Significant	Significant	4.18061	3.02447	4.89e-120	4.3e-61	ASP1	ASP1_ORYSI Aspartic proteinase Asp1 OS=Oryza sativa subsp. indica GN=ASP1 PE=2 SV=2
GSMUA_Achr3T19250_001	Significant	Significant	4.00546	2.63154	0	2.16e-94	At1g18480	Y1480_ARATH Uncharacterized protein At1g18480 OS=Arabidopsis thaliana GN=At1g18480 PE=2 SV=1
GSMUA_Achr3T19350_001	Non-significant	Significant	1.42794	2.29209	2.23e-28	6.26e-79	At2g19490	RECA3_ARATH DNA repair protein recA homolog 3, mitochondrial OS=Arabidopsis thaliana GN=At2g19490 PE=2 SV=2
GSMUA_Achr3T19360_001	Significant	Non-significant	3.76415	1.79551	2.87e-180	8.82e-22	yuiD	YUID_BACSU Uncharacterized membrane protein yuiD OS=Bacillus subtilis GN=yuiD PE=4 SV=1
GSMUA_Achr3T19440_001	Significant	Non-significant	0.400059	0.557614	0	6.84e-239	NA	NA
GSMUA_Achr3T19730_001	Significant	Significant	2.8202	2.79214	5.26e-288	1.07e-176	ERG1	ERG1_ORYSJ Elicitor-responsive protein 1 OS=Oryza sativa subsp. japonica GN=ERG1 PE=2 SV=1
GSMUA_Achr3T19970_001	Significant	Significant	3.85328	6.87613	0	0	NA	NA
GSMUA_Achr3T20130_001	Significant	Significant	0.343692	0.409493	0	0	COP1	COP1_ARATH E3 ubiquitin-protein ligase COP1 OS=Arabidopsis thaliana GN=COP1 PE=1 SV=2
GSMUA_Achr3T20170_001	Significant	Non-significant	2.31617	1.63335	4.2e-134	1.64e-32	At2g23930	RUXG_ARATH Probable small nuclear ribonucleoprotein G OS=Arabidopsis thaliana GN=At2g23930 PE=2 SV=1
GSMUA_Achr3T20210_001	Significant	Non-significant	0.438514	0.841866	8.98e-51	0.0019706	NA	NA
GSMUA_Achr3T20260_001	Significant	Non-significant	2.21557	1.64545	7.04e-90	1.42e-27	phbA	PHB1_DICDI Prohibitin-1, mitochondrial OS=Dictyostelium discoideum GN=phbA PE=3 SV=1
GSMUA_Achr3T20270_001	Significant	Significant	0.138405	0.244935	0	0	At4g01150	Y4115_ARATH Uncharacterized protein At4g01150, chloroplastic OS=Arabidopsis thaliana GN=At4g01150 PE=1 SV=1
GSMUA_Achr3T20370_001	Significant	Non-significant	0.10565	1.26202	0	0.000674268	NA	NA
GSMUA_Achr3T20390_001	Significant	Non-significant	0.397349	0.581467	9.87e-64	4.48e-22	At4g24660	Y4466_ARATH ZF-HD homeobox protein At4g24660 OS=Arabidopsis thaliana GN=At4g24660 PE=1 SV=1
GSMUA_Achr3T20420_001	Significant	Significant	3.84584	3.21053	2.31e-286	1.33e-37	NA	NA
GSMUA_Achr3T20450_001	Significant	Significant	2.61137	7.24165	1.69e-09	5.83e-41	WRKY50	WRK50_ARATH Probable WRKY transcription factor 50 OS=Arabidopsis thaliana GN=WRKY50 PE=2 SV=1
GSMUA_Achr3T20460_001	Non-significant	Significant	1.34618	2.02387	0.0752724	5.63e-05	NA	NA
GSMUA_Achr3T20710_001	Significant	Significant	35.0724	22.0003	0	0	dnaJ	DNAJ_SYNJA Chaperone protein DnaJ OS=Synechococcus sp. (strain JA-3-3Ab) GN=dnaJ PE=3 SV=1
GSMUA_Achr3T20800_001	Non-significant	Significant	0.567643	2.20963	7.09e-11	2.7e-19	BHLH36	BH036_ARATH Transcription factor bHLH36 OS=Arabidopsis thaliana GN=BHLH36 PE=2 SV=1
GSMUA_Achr3T20820_001	Significant	Non-significant	3.54788	1.48892	0	1.22e-89	NA	NA
GSMUA_Achr3T20930_001	Significant	Non-significant	2.54079	1.87773	1.48e-41	1.67e-20	ptdss2	PTSS2_DANRE Phosphatidylserine synthase 2 OS=Danio rerio GN=ptdss2 PE=3 SV=1
GSMUA_Achr3T21100_001	Significant	Non-significant	0.300763	0.868681	0	1.18e-05	RAV2	RAV2_ARATH AP2/ERF and B3 domain-containing transcription repressor RAV2 OS=Arabidopsis thaliana GN=RAV2 PE=2 SV=1
GSMUA_Achr3T21110_001	Non-significant	Significant	0.610327	0.478882	6.3e-20	1.1e-24	At5g22090	FAFL_ARATH Protein FAF-like, chloroplastic OS=Arabidopsis thaliana GN=At5g22090 PE=2 SV=1
GSMUA_Achr3T21270_001	Significant	Significant	5.90576	4.57203	0	4.27e-62	NA	NA
GSMUA_Achr3T21530_001	Significant	Non-significant	0.199002	1.56141	0	2.77e-28	NA	NA
GSMUA_Achr3T21630_001	Significant	Significant	0.321513	0.391255	5.32e-34	1.74e-79	NA	NA
GSMUA_Achr3T21720_001	Significant	Significant	2.09116	2.28195	4.98e-135	3.78e-107	PARG1	PARG1_ARATH Poly(ADP-ribose) glycohydrolase 1 OS=Arabidopsis thaliana GN=PARG1 PE=1 SV=2
GSMUA_Achr3T21750_001	Significant	Significant	4.93135	3.10542	0	5.12e-242	NA	NA
GSMUA_Achr3T21890_001	Significant	Significant	0.141561	0.313973	4.77e-289	1.35e-229	NA	NA
GSMUA_Achr3T21910_001	Significant	Non-significant	2.12211	1.78657	2.68e-132	1.28e-77	gyaR	GYAR_THEPD Glyoxylate reductase OS=Thermofilum pendens (strain Hrk 5) GN=gyaR PE=3 SV=1
GSMUA_Achr3T21970_001	Significant	Significant	7.39958	2.26007	0	0	IKU2	IKU2_ARATH Receptor-like protein kinase HAIKU2 OS=Arabidopsis thaliana GN=IKU2 PE=1 SV=1
GSMUA_Achr3T21980_001	Significant	Significant	12.1742	4.08223	0	0	At4g15093	DIOXL_ARATH 4,5-DOPA dioxygenase extradiol-like protein OS=Arabidopsis thaliana GN=At4g15093 PE=2 SV=1
GSMUA_Achr3T22060_001	Non-significant	Significant	1.76254	2.10206	2.51e-79	0	CYP71A1	C71A1_PERAE Cytochrome P450 71A1 OS=Persea americana GN=CYP71A1 PE=1 SV=2
GSMUA_Achr3T22070_001	Significant	Significant	4.01197	3.03396	5.67e-173	1.47e-123	NA	NA
GSMUA_Achr3T22180_001	Non-significant	Significant	1.84574	2.57966	1.62e-240	0	Cmbl	CMBL_MOUSE Carboxymethylenebutenolidase homolog OS=Mus musculus GN=Cmbl PE=2 SV=1
GSMUA_Achr3T22240_001	Significant	Non-significant	0.277492	0.588687	4.33e-164	2.39e-28	PUR1	PUR1_VIGAC Amidophosphoribosyltransferase, chloroplastic (Fragment) OS=Vigna aconitifolia GN=PUR1 PE=2 SV=1
GSMUA_Achr3T22640_001	Significant	Non-significant	3.13951	1.67048	5.52e-292	1.79e-16	At2g27730	UMP2_ARATH Uncharacterized protein At2g27730, mitochondrial OS=Arabidopsis thaliana GN=At2g27730 PE=1 SV=1
GSMUA_Achr3T22660_001	Significant	Non-significant	3.01751	1.46575	3.02e-235	7.28e-25	CML48	CML48_ARATH Probable calcium-binding protein CML48 OS=Arabidopsis thaliana GN=CML48 PE=2 SV=2
GSMUA_Achr3T22730_001	Non-significant	Significant	1.15982	3.28778	0.0158815	2.49e-58	SAP4	SAP4_ARATH Zinc finger A20 and AN1 domain-containing stress-associated protein 4 OS=Arabidopsis thaliana GN=SAP4 PE=1 SV=1
GSMUA_Achr3T22980_001	Significant	Significant	0.151541	0.447032	9e-275	7.54e-44	COL2	COL2_ARATH Zinc finger protein CONSTANS-LIKE 2 OS=Arabidopsis thaliana GN=COL2 PE=1 SV=1
GSMUA_Achr3T22990_001	Non-significant	Significant	1.33174	2.41033	1.9e-07	1.99e-62	At1g11330	Y1133_ARATH G-type lectin S-receptor-like serine/threonine-protein kinase At1g11330 OS=Arabidopsis thaliana GN=At1g11330 PE=1 SV=3
GSMUA_Achr3T23000_001	Non-significant	Significant	0.812963	4.59	2.91e-05	3.96e-182	PBP1	PBP1_ARATH Calcium-binding protein PBP1 OS=Arabidopsis thaliana GN=PBP1 PE=1 SV=1
GSMUA_Achr3T23270_001	Significant	Significant	0.25398	0.433945	0	0	At1g17220	IF2C_ARATH Translation initiation factor IF-2, chloroplastic OS=Arabidopsis thaliana GN=At1g17220 PE=2 SV=2
GSMUA_Achr3T23330_001	Significant	Non-significant	0.450318	1.07706	1.38e-35	0.214324	NA	NA
GSMUA_Achr3T23340_001	Significant	Non-significant	0.384344	1.0743	0	0.000608188	Os06g0675700	AGLU_ORYSJ Probable alpha-glucosidase Os06g0675700 OS=Oryza sativa subsp. japonica GN=Os06g0675700 PE=1 SV=1
GSMUA_Achr3T23440_001	Significant	Significant	2.38868	9.78838	7.99e-150	0	At4g20830	RETOL_ARATH Reticuline oxidase-like protein OS=Arabidopsis thaliana GN=At4g20830 PE=1 SV=2
GSMUA_Achr3T23450_001	Significant	Significant	24.7748	86.4994	0	0	BBE1	RETO_ESCCA Reticuline oxidase OS=Eschscholzia californica GN=BBE1 PE=1 SV=1
GSMUA_Achr3T23680_001	Significant	Significant	2.3698	2.77538	0	0	VSR6	VSR6_ARATH Vacuolar-sorting receptor 6 OS=Arabidopsis thaliana GN=VSR6 PE=2 SV=3
GSMUA_Achr3T23710_001	Non-significant	Significant	1.15949	6.17427	0.0233044	3.35e-81	ERF11	ERF76_ARATH Ethylene-responsive transcription factor 11 OS=Arabidopsis thaliana GN=ERF11 PE=2 SV=1
GSMUA_Achr3T23720_001	Significant	Non-significant	0.42249	0.762721	6.83e-37	4.49e-05	DET1	DET1_YEAST Putative phosphoglycerate mutase DET1 OS=Saccharomyces cerevisiae (strain ATCC 204508 / S288c) GN=DET1 PE=1 SV=1
GSMUA_Achr3T23790_001	Significant	Non-significant	7.10346	1.53955	0	2.97e-185	naat-B	NAATB_HORVU Nicotianamine aminotransferase B OS=Hordeum vulgare GN=naat-B PE=1 SV=2
GSMUA_Achr3T23800_001	Significant	Non-significant	0.383338	0.793177	6.49e-128	1.09e-18	NA	NA
GSMUA_Achr3T23850_001	Significant	Non-significant	0.498101	0.611225	4.94e-157	5.2e-99	Os05g0150500	TIR1A_ORYSJ Transport inhibitor response 1-like protein Os05g0150500 OS=Oryza sativa subsp. japonica GN=Os05g0150500 PE=2 SV=2
GSMUA_Achr3T23890_001	Significant	Non-significant	2.10896	1.21082	2.67e-46	0.0032026	NA	NA
GSMUA_Achr3T23990_001	Significant	Significant	6.54552	2.77019	0	5.08e-67	NA	NA
GSMUA_Achr3T24030_001	Significant	Non-significant	6.41348	1.9264	2.19e-216	1.09e-12	NA	NA
GSMUA_Achr3T24070_001	Non-significant	Significant	1.46337	11.1496	4.98e-16	0	NA	NA
GSMUA_Achr3T24180_001	Significant	Non-significant	0.423306	0.862189	2.42e-46	0.0494794	DI19-3	DI193_ARATH Protein DEHYDRATION-INDUCED 19 homolog 3 OS=Arabidopsis thaliana GN=DI19-3 PE=1 SV=1
GSMUA_Achr3T24200_001	Significant	Significant	2.07028	2.10547	5.5e-13	4.75e-12	NA	NA
GSMUA_Achr3T24280_001	Significant	Significant	3.2405	3.09423	0	4.17e-199	NA	NA
GSMUA_Achr3T24310_001	Significant	Significant	0.4834	0.454929	3.61e-161	4.91e-163	CTR1	CTR1_ARATH Serine/threonine-protein kinase CTR1 OS=Arabidopsis thaliana GN=CTR1 PE=1 SV=1
GSMUA_Achr3T24370_001	Significant	Non-significant	0.430859	1.00749	4.48e-195	0.778222	CASD1	CASD1_HUMAN CAS1 domain-containing protein 1 OS=Homo sapiens GN=CASD1 PE=2 SV=1
GSMUA_Achr3T24670_001	Non-significant	Significant	1.15907	2.14305	6.04e-09	0	Os03g0108600	RH50_ORYSJ DEAD-box ATP-dependent RNA helicase 50 OS=Oryza sativa subsp. japonica GN=Os03g0108600 PE=2 SV=2
GSMUA_Achr3T24700_001	Significant	Significant	2.69482	3.0474	4.83e-35	1.06e-41	ADT3	AROD3_ARATH Arogenate dehydratase 3, chloroplastic OS=Arabidopsis thaliana GN=ADT3 PE=1 SV=1
GSMUA_Achr3T24730_001	Non-significant	Significant	1.36349	2.83529	0	0	NA	NA
GSMUA_Achr3T24740_001	Significant	Significant	4.89083	2.82939	0	0	CTSB	CATB_PONAB Cathepsin B OS=Pongo abelii GN=CTSB PE=2 SV=1
GSMUA_Achr3T24890_001	Significant	Significant	5.09172	6.88511	9.57e-104	2.47e-118	UGT73C4	U73C4_ARATH UDP-glycosyltransferase 73C4 OS=Arabidopsis thaliana GN=UGT73C4 PE=2 SV=1
GSMUA_Achr3T24910_001	Significant	Significant	0.146435	0.292686	0	0	PPDK1	PPDK1_ORYSJ Pyruvate, phosphate dikinase 1, chloroplastic OS=Oryza sativa subsp. japonica GN=PPDK1 PE=1 SV=1
GSMUA_Achr3T24930_001	Significant	Non-significant	4.27381	1.74481	0	8.32e-46	GID1C	GID1C_ARATH Gibberellin receptor GID1C OS=Arabidopsis thaliana GN=GID1C PE=1 SV=1
GSMUA_Achr3T24940_001	Significant	Significant	0.319824	0.345746	0	0	TKT2	DXS_CAPAN Probable 1-deoxy-D-xylulose-5-phosphate synthase, chloroplastic OS=Capsicum annuum GN=TKT2 PE=2 SV=1
GSMUA_Achr3T25050_001	Significant	Significant	0.121032	0.293417	0	0	CRD1	CRD1_EUPES Magnesium-protoporphyrin IX monomethyl ester [oxidative] cyclase, chloroplastic OS=Euphorbia esula GN=CRD1 PE=3 SV=1
GSMUA_Achr3T25080_001	Non-significant	Significant	0.799638	3.28708	0.0027291	1.13e-76	WRKY41	WRK41_ARATH Probable WRKY transcription factor 41 OS=Arabidopsis thaliana GN=WRKY41 PE=2 SV=2
GSMUA_Achr3T25120_001	Non-significant	Significant	1.41579	2.11456	9.67e-05	2.55e-10	NA	NA
GSMUA_Achr3T25130_001	Non-significant	Significant	1.69297	2.34345	7.38e-197	0	NA	NA
GSMUA_Achr3T25150_001	Significant	Non-significant	0.427922	0.831377	0	3.25e-19	ctps	PYRG_DICDI CTP synthase OS=Dictyostelium discoideum GN=ctps PE=3 SV=1
GSMUA_Achr3T25190_001	Significant	Significant	0.270058	0.369393	4.93e-78	1.31e-66	At1g28600	GDL9_ARATH GDSL esterase/lipase At1g28600 OS=Arabidopsis thaliana GN=At1g28600 PE=2 SV=1
GSMUA_Achr3T25240_001	Significant	Non-significant	0.366748	0.939382	0	0.00178651	NLP3	NLP3_ORYSJ Protein NLP3 OS=Oryza sativa subsp. japonica GN=NLP3 PE=3 SV=1
GSMUA_Achr3T25460_001	Significant	Non-significant	0.446031	0.825762	1.51e-137	8.77e-05	SDE3	SDE3_ARATH Probable RNA helicase SDE3 OS=Arabidopsis thaliana GN=SDE3 PE=2 SV=1
GSMUA_Achr3T25470_001	Significant	Significant	3.69461	2.30547	0	8.89e-91	NA	NA
GSMUA_Achr3T25640_001	Non-significant	Significant	1.81934	2.89613	2.59e-11	3.44e-24	NA	NA
GSMUA_Achr3T25670_001	Significant	Non-significant	0.399678	0.852122	1.34e-67	4.6e-05	At3g27390	Y3739_ARATH Uncharacterized membrane protein At3g27390 OS=Arabidopsis thaliana GN=At3g27390 PE=1 SV=2
GSMUA_Achr3T25690_001	Non-significant	Significant	1.09489	2.01689	0.00281668	2.16e-82	CYP74A	CP74_LINUS Allene oxide synthase, chloroplastic OS=Linum usitatissimum GN=CYP74A PE=1 SV=1
GSMUA_Achr3T25710_001	Non-significant	Significant	1.70614	2.35551	6.6e-55	2.17e-240	ispH	ISPH_CYAP4 4-hydroxy-3-methylbut-2-enyl diphosphate reductase OS=Cyanothece sp. (strain PCC 7425 / ATCC 29141) GN=ispH PE=3 SV=1
GSMUA_Achr3T25780_001	Significant	Significant	2.24855	5.48526	5.99e-34	1.91e-89	PSK3	PSK3_ARATH Phytosulfokines 3 OS=Arabidopsis thaliana GN=PSK3 PE=2 SV=2
GSMUA_Achr3T25870_001	Significant	Non-significant	2.28798	1.71282	1.46e-115	1.99e-30	surE	SURE_DESHY 5'-nucleotidase surE OS=Desulfitobacterium hafniense (strain Y51) GN=surE PE=3 SV=1
GSMUA_Achr3T25890_001	Non-significant	Significant	0.905002	5.82086	0.133849	6.24e-147	NA	NA
GSMUA_Achr3T26020_001	Non-significant	Significant	1.33886	2.52559	1.76e-58	0	NA	NA
GSMUA_Achr3T26030_001	Significant	Non-significant	2.5143	1.60729	2.94e-110	1.88e-22	KINB2	KINB2_ARATH SNF1-related protein kinase regulatory subunit beta-2 OS=Arabidopsis thaliana GN=KINB2 PE=1 SV=1
GSMUA_Achr3T26220_001	Significant	Significant	0.0741224	0.0795353	0	0	XTH7	XTH7_ARATH Probable xyloglucan endotransglucosylase/hydrolase protein 7 OS=Arabidopsis thaliana GN=XTH7 PE=2 SV=2
GSMUA_Achr3T26310_001	Significant	Significant	0.183038	0.444436	0	0	GDCSP	GCSP_SOLTU Glycine dehydrogenase [decarboxylating], mitochondrial OS=Solanum tuberosum GN=GDCSP PE=2 SV=1
GSMUA_Achr3T26460_001	Significant	Non-significant	4.73597	1.51588	0	4.81e-44	ALDH2C4	AL2C4_ARATH Aldehyde dehydrogenase family 2 member C4 OS=Arabidopsis thaliana GN=ALDH2C4 PE=1 SV=2
GSMUA_Achr3T26620_001	Non-significant	Significant	1.65845	2.50185	1.22e-32	2.82e-121	CRK2	CRK2_ARATH Cysteine-rich receptor-like protein kinase 2 OS=Arabidopsis thaliana GN=CRK2 PE=2 SV=1
GSMUA_Achr3T26640_001	Significant	Non-significant	2.03206	0.857577	3.17e-09	0.30782	NA	NA
GSMUA_Achr3T26650_001	Significant	Non-significant	2.06786	1.36536	1.36e-160	9.18e-18	NA	NA
GSMUA_Achr3T26690_001	Non-significant	Significant	1.24194	2.05256	6.43e-23	5.74e-146	NA	NA
GSMUA_Achr3T26890_001	Significant	Significant	9.69905	23.883	0	0	NA	NA
GSMUA_Achr3T26900_001	Significant	Significant	15.096	43.0797	0	0	NA	NA
GSMUA_Achr3T26910_001	Significant	Significant	3.48865	8.33824	2.65e-95	0	Cht1	CHI1_ORYSJ Chitinase 1 OS=Oryza sativa subsp. japonica GN=Cht1 PE=2 SV=1
GSMUA_Achr3T27010_001	Significant	Non-significant	0.129762	0.615445	0	3.71e-44	NA	NA
GSMUA_Achr3T27020_001	Significant	Non-significant	0.141484	0.695038	0	9.01e-16	NA	NA
GSMUA_Achr3T27250_001	Significant	Significant	2.40008	2.87989	9.24e-139	6.23e-229	BIP5	BIP5_TOBAC Luminal-binding protein 5 OS=Nicotiana tabacum GN=BIP5 PE=2 SV=1
GSMUA_Achr3T27400_001	Significant	Non-significant	2.17857	1.33396	9.48e-78	2.62e-12	KOB1	KCAB_ORYSJ Probable voltage-gated potassium channel subunit beta OS=Oryza sativa subsp. japonica GN=KOB1 PE=1 SV=2
GSMUA_Achr3T27520_001	Significant	Non-significant	0.326257	0.577689	3.11e-152	2.79e-29	IP5P2	IP5P2_ARATH Type I inositol-1,4,5-trisphosphate 5-phosphatase 2 OS=Arabidopsis thaliana GN=IP5P2 PE=1 SV=2
GSMUA_Achr3T27560_001	Significant	Significant	0.254151	0.331924	4.58e-64	1.02e-33	LSD1	LSD1_ORYSJ Protein LSD1 OS=Oryza sativa subsp. japonica GN=LSD1 PE=2 SV=1
GSMUA_Achr3T27730_001	Significant	Non-significant	2.09411	1.3258	5.32e-176	1.02e-17	rpsE	RS5_ALTMD 30S ribosomal protein S5 OS=Alteromonas macleodii (strain DSM 17117 / Deep ecotype) GN=rpsE PE=3 SV=1
GSMUA_Achr3T28100_001	Significant	Significant	2.05747	2.50236	0	0	TP02_0244	HSP90_THEPA Heat shock protein 90 OS=Theileria parva GN=TP02_0244 PE=2 SV=2
GSMUA_Achr3T28130_001	Significant	Significant	0.013599	0.023584	0	0	COL2	COL2_ARATH Zinc finger protein CONSTANS-LIKE 2 OS=Arabidopsis thaliana GN=COL2 PE=1 SV=1
GSMUA_Achr3T28830_001	Significant	Non-significant	2.83463	1.20733	0	3.71e-09	sec14	SEC14_SCHPO Sec14 cytosolic factor OS=Schizosaccharomyces pombe (strain 972 / ATCC 24843) GN=sec14 PE=2 SV=1
GSMUA_Achr3T28910_001	Significant	Non-significant	0.385086	1.24653	2.89e-39	4.87e-05	NA	NA
GSMUA_Achr3T29020_001	Non-significant	Significant	1.23668	19.6044	0.0474946	0	DNAJB6	DNJB6_BOVIN DnaJ homolog subfamily B member 6 OS=Bos taurus GN=DNAJB6 PE=2 SV=1
GSMUA_Achr3T29080_001	Non-significant	Significant	0.930109	2.05153	0.104874	3.42e-91	DTXL5	MATE9_ARATH MATE efflux family protein 9 OS=Arabidopsis thaliana GN=DTXL5 PE=2 SV=1
GSMUA_Achr3T29120_001	Significant	Significant	2.40807	7.51769	1.3e-11	9.72e-48	NA	NA
GSMUA_Achr3T29290_001	Significant	Non-significant	0.426871	1.3772	3.28e-14	5.84e-05	ERF9	ERF80_ARATH Ethylene-responsive transcription factor 9 OS=Arabidopsis thaliana GN=ERF9 PE=2 SV=1
GSMUA_Achr3T29320_001	Non-significant	Significant	1.99725	3.80446	5.1e-16	9.07e-47	BHLH92	BH092_ARATH Transcription factor bHLH92 OS=Arabidopsis thaliana GN=BHLH92 PE=2 SV=1
GSMUA_Achr3T29330_001	Non-significant	Significant	1.82813	2.12968	2.11e-230	0	CRS1	CRS1_MAIZE Chloroplastic group IIA intron splicing facilitator CRS1, chloroplastic OS=Zea mays GN=CRS1 PE=1 SV=1
GSMUA_Achr3T29530_001	Significant	Non-significant	0.152012	0.897079	0	5.76e-05	BGLU1	BGL01_ORYSJ Beta-glucosidase 1 OS=Oryza sativa subsp. japonica GN=BGLU1 PE=2 SV=1
GSMUA_Achr3T29720_001	Significant	Significant	0.155258	0.188871	0	0	PSBT	PST2_GOSHI Photosystem II 5 kDa protein, chloroplastic OS=Gossypium hirsutum GN=PSBT PE=4 SV=1
GSMUA_Achr3T29730_001	Significant	Non-significant	0.446358	0.927945	1.35e-129	0.0133981	NFYA1	NFYA1_ARATH Nuclear transcription factor Y subunit A-1 OS=Arabidopsis thaliana GN=NFYA1 PE=2 SV=1
GSMUA_Achr3T29780_001	Significant	Significant	3.74645	2.74515	4.59e-129	1.16e-133	MATE	MATE1_ARATH MATE efflux family protein 1 OS=Arabidopsis thaliana GN=MATE PE=2 SV=2
GSMUA_Achr3T29860_001	Significant	Significant	0.253214	0.279689	2.29e-287	1.84e-300	At2g05160	C3H18_ARATH Zinc finger CCCH domain-containing protein 18 OS=Arabidopsis thaliana GN=At2g05160 PE=2 SV=1
GSMUA_Achr3T29920_001	Significant	Non-significant	3.94346	1.85258	2.32e-160	2.55e-19	Serp2	SERP2_MOUSE Stress-associated endoplasmic reticulum protein 2 OS=Mus musculus GN=Serp2 PE=2 SV=2
GSMUA_Achr3T29940_001	Significant	Non-significant	2.45148	1.47156	0	1.14e-59	MGP	MGP_ARATH Zinc finger protein MAGPIE OS=Arabidopsis thaliana GN=MGP PE=1 SV=1
GSMUA_Achr3T30040_001	Significant	Significant	16.9584	6.82137	0	6.7e-138	NA	NA
GSMUA_Achr3T30130_001	Significant	Significant	3.77555	4.40151	1.54e-51	3.31e-71	LBD39	LBD39_ARATH LOB domain-containing protein 39 OS=Arabidopsis thaliana GN=LBD39 PE=2 SV=1
GSMUA_Achr3T30310_001	Non-significant	Significant	1.5532	2.15335	7.68e-89	1.31e-169	NA	NA
GSMUA_Achr3T30390_001	Non-significant	Significant	1.16852	2.64776	0.000306822	1.26e-127	NA	NA
GSMUA_Achr3T30450_001	Significant	Non-significant	2.63102	1.13717	0	6.51e-07	glnD	GLND_GLUOX [Protein-PII] uridylyltransferase OS=Gluconobacter oxydans (strain 621H) GN=glnD PE=3 SV=1
GSMUA_Achr3T30470_001	Significant	Non-significant	0.47908	0.64811	0	2.26e-133	NA	NA
GSMUA_Achr3T30510_001	Significant	Non-significant	2.14976	1.5374	0	1.03e-82	NA	NA
GSMUA_Achr3T30580_001	Non-significant	Significant	1.21304	2.0696	3.01e-07	2.03e-82	nol6	NOL6_XENLA Nucleolar protein 6 OS=Xenopus laevis GN=nol6 PE=2 SV=2
GSMUA_Achr3T30880_001	Significant	Non-significant	0.437879	1.41184	5.63e-14	0.00204702	WRKY10	WRK10_ARATH Probable WRKY transcription factor 10 OS=Arabidopsis thaliana GN=WRKY10 PE=1 SV=2
GSMUA_Achr3T30920_001	Significant	Non-significant	0.454899	0.876315	3.17e-93	2.72e-06	NA	NA
GSMUA_Achr3T30980_001	Non-significant	Significant	1.82357	3.0914	1.95e-260	0	TSJT1	TSJT1_TOBAC Stem-specific protein TSJT1 OS=Nicotiana tabacum GN=TSJT1 PE=2 SV=1
GSMUA_Achr3T31050_001	Significant	Non-significant	2.62433	1.77184	2e-306	7.52e-92	NA	NA
GSMUA_Achr3T31140_001	Significant	Non-significant	2.01311	1.94365	0	0	Os05g0567100	ASPR1_ORYSJ Aspartic proteinase oryzasin-1 OS=Oryza sativa subsp. japonica GN=Os05g0567100 PE=2 SV=2
GSMUA_Achr3T31300_001	Non-significant	Significant	1.58661	2.13476	2.74e-129	1.55e-240	CYP72A1	C72A1_CATRO Secologanin synthase OS=Catharanthus roseus GN=CYP72A1 PE=2 SV=1
GSMUA_Achr3T31750_001	Significant	Significant	0.194722	0.3117	0	0	SPA3	SPA3_ARATH Protein SPA1-RELATED 3 OS=Arabidopsis thaliana GN=SPA3 PE=1 SV=1
GSMUA_Achr3T31780_001	Significant	Significant	2.54156	10.7117	1.78e-279	0	NA	NA
GSMUA_Achr3T31790_001	Significant	Significant	4.5915	12.6637	0	0	ENODL1	ENL1_ORYSJ Early nodulin-like protein 1 OS=Oryza sativa subsp. japonica GN=ENODL1 PE=1 SV=1
GSMUA_Achr3T32040_001	Significant	Significant	2.84358	3.47897	0	0	Os01g0656200	P2C08_ORYSJ Probable protein phosphatase 2C 8 OS=Oryza sativa subsp. japonica GN=Os01g0656200 PE=2 SV=1
GSMUA_Achr3T32090_001	Significant	Significant	2.32507	4.29071	1.85e-79	1.4e-221	ctps	PYRG1_DANRE CTP synthase 1 OS=Danio rerio GN=ctps PE=1 SV=1
GSMUA_Achr3T32120_001	Significant	Non-significant	4.46708	1.81255	1.54e-258	3.47e-43	NA	NA
GSMUA_Achr3T32160_001	Significant	Non-significant	0.278505	0.592979	0	3e-283	Os01g0552300	P2C05_ORYSJ Probable protein phosphatase 2C 5 OS=Oryza sativa subsp. japonica GN=Os01g0552300 PE=2 SV=1
GSMUA_Achr3T32190_001	Significant	Significant	2.77034	2.37508	0	0	NA	NA
GSMUA_Achr3T32200_001	Significant	Significant	3.88638	2.36532	0	0	NA	NA
GSMUA_Achr3T32370_001	Significant	Non-significant	2.22917	1.47733	3.73e-241	1.21e-08	CBL9	CNBL9_ORYSJ Calcineurin B-like protein 9 OS=Oryza sativa subsp. japonica GN=CBL9 PE=2 SV=2
GSMUA_Achr3T32400_001	Significant	Non-significant	0.445633	0.919598	1.27e-74	0.0882558	At5g03610	GDL71_ARATH GDSL esterase/lipase At5g03610 OS=Arabidopsis thaliana GN=At5g03610 PE=2 SV=1
GSMUA_Achr4T00110_001	Significant	Non-significant	0.472205	1.07114	1.88e-115	0.0585776	fam214a	F214A_XENTR Protein FAM214A OS=Xenopus tropicalis GN=fam214a PE=2 SV=1
GSMUA_Achr4T00200_001	Non-significant	Significant	1.97308	5.05853	4.15e-71	2.39e-295	PUB16	PUB16_ARATH U-box domain-containing protein 16 OS=Arabidopsis thaliana GN=PUB16 PE=2 SV=1
GSMUA_Achr4T00220_001	Significant	Significant	3.81119	4.49072	2.27e-179	4.54e-83	NA	NA
GSMUA_Achr4T00230_001	Significant	Significant	5.16898	6.33838	2.3e-195	2.29e-90	Dusp3	DUS3_MOUSE Dual specificity protein phosphatase 3 OS=Mus musculus GN=Dusp3 PE=1 SV=1
GSMUA_Achr4T00360_001	Significant	Significant	9.55736	4.19639	0	7.88e-107	NA	NA
GSMUA_Achr4T00390_001	Significant	Non-significant	0.396669	0.680041	0	2.12e-28	ABCG15	AB15G_ARATH ABC transporter G family member 15 OS=Arabidopsis thaliana GN=ABCG15 PE=2 SV=2
GSMUA_Achr4T00420_001	Significant	Non-significant	0.307492	0.572608	0	1.84e-235	At3g63140	Y3314_ARATH Uncharacterized protein At3g63140, chloroplastic OS=Arabidopsis thaliana GN=At3g63140 PE=1 SV=1
GSMUA_Achr4T00430_001	Significant	Significant	2.91576	2.15629	0	1.57e-121	pin4	PIN4_XENTR Peptidyl-prolyl cis-trans isomerase NIMA-interacting 4 OS=Xenopus tropicalis GN=pin4 PE=2 SV=1
GSMUA_Achr4T00490_001	Non-significant	Significant	1.72389	2.02846	1.38e-32	6.16e-58	Set	SET_RAT Protein SET OS=Rattus norvegicus GN=Set PE=1 SV=2
GSMUA_Achr4T00670_001	Non-significant	Significant	0.564015	0.387204	2.58e-183	0	FAD2-2	FD6E2_SOYBN Omega-6 fatty acid desaturase, endoplasmic reticulum isozyme 2 OS=Glycine max GN=FAD2-2 PE=2 SV=1
GSMUA_Achr4T00750_001	Significant	Non-significant	0.235028	0.523364	0	6.2e-199	GLU2	GUN10_ORYSJ Endoglucanase 10 OS=Oryza sativa subsp. japonica GN=GLU2 PE=2 SV=1
GSMUA_Achr4T00820_001	Significant	Significant	6.30779	3.47703	0	0	TAR4	TAR4_ARATH Tryptophan aminotransferase-related protein 4 OS=Arabidopsis thaliana GN=TAR4 PE=2 SV=2
GSMUA_Achr4T00830_001	Significant	Non-significant	0.378626	0.584385	0	3.09e-274	NA	NA
GSMUA_Achr4T00870_001	Significant	Significant	5.72528	3.48902	1.21e-138	5.61e-48	At5g56450	ADT5_ARATH Probable ADP,ATP carrier protein At5g56450 OS=Arabidopsis thaliana GN=At5g56450 PE=2 SV=1
GSMUA_Achr4T00890_001	Significant	Significant	0.253695	0.331691	4.16e-285	2.42e-129	NA	NA
GSMUA_Achr4T01220_001	Significant	Non-significant	7.23543	1.01499	1.45e-112	0.893772	NA	NA
GSMUA_Achr4T01230_001	Significant	Non-significant	4.55445	0.935869	0	0.0167326	Os05g0567100	ASPR1_ORYSJ Aspartic proteinase oryzasin-1 OS=Oryza sativa subsp. japonica GN=Os05g0567100 PE=2 SV=2
GSMUA_Achr4T01240_001	Significant	Non-significant	0.498414	0.534827	1.48e-297	2.18e-156	RPL31	RK31_ARATH 50S ribosomal protein L31, chloroplastic OS=Arabidopsis thaliana GN=RPL31 PE=1 SV=1
GSMUA_Achr4T01310_001	Significant	Non-significant	6.34056	1.67587	0	7.7e-29	CRK8	CRK8_ARATH Cysteine-rich receptor-like protein kinase 8 OS=Arabidopsis thaliana GN=CRK8 PE=2 SV=2
GSMUA_Achr4T01320_001	Significant	Significant	10.483	2.62313	0	3.31e-97	CG5315	ADRL_DROME ADIPOR-like receptor CG5315 OS=Drosophila melanogaster GN=CG5315 PE=2 SV=2
GSMUA_Achr4T01330_001	Significant	Significant	39.3891	6.03519	0	8.14e-152	SCPL18	SCP18_ARATH Serine carboxypeptidase-like 18 OS=Arabidopsis thaliana GN=SCPL18 PE=2 SV=2
GSMUA_Achr4T01350_001	Significant	Significant	3.86084	2.6139	1.12e-89	1.34e-81	HOX19	HOX19_ORYSJ Homeobox-leucine zipper protein HOX19 OS=Oryza sativa subsp. japonica GN=HOX19 PE=2 SV=1
GSMUA_Achr4T01380_001	Significant	Non-significant	0.407292	0.634891	0	0	NA	NA
GSMUA_Achr4T01410_001	Significant	Significant	0.180335	0.176623	0	0	At1g01500	Y1015_ARATH Uncharacterized protein At1g01500 OS=Arabidopsis thaliana GN=At1g01500 PE=2 SV=1
GSMUA_Achr4T01720_001	Significant	Non-significant	2.36966	1.55314	0	4.64e-58	RABB1C	RAB1C_ARATH Ras-related protein RABB1c OS=Arabidopsis thaliana GN=RABB1C PE=2 SV=1
GSMUA_Achr4T01820_001	Significant	Non-significant	0.286948	0.644751	1.11e-244	1.84e-14	NA	NA
GSMUA_Achr4T01830_001	Significant	Significant	4.53896	8.04975	1.54e-250	0	CCS1	CCS1_DEBHA Superoxide dismutase 1 copper chaperone OS=Debaryomyces hansenii (strain ATCC 36239 / CBS 767 / JCM 1990 / NBRC 0083 / IGC 2968) GN=CCS1 PE=3 SV=2
GSMUA_Achr4T01910_001	Significant	Significant	0.289233	0.427293	1.68e-89	2.62e-61	BHLH66	BH066_ARATH Transcription factor bHLH66 OS=Arabidopsis thaliana GN=BHLH66 PE=2 SV=1
GSMUA_Achr4T02230_001	Non-significant	Significant	1.24154	3.29528	0.00347218	1.96e-125	aifB	AIFB_DICDI Apoptosis-inducing factor homolog B OS=Dictyostelium discoideum GN=aifB PE=3 SV=1
GSMUA_Achr4T02270_001	Non-significant	Significant	1.36718	2.6842	3.33e-107	0	NA	NA
GSMUA_Achr4T02370_001	Significant	Non-significant	0.404404	1.06042	2.71e-60	0.242332	PURA1	PUR_ARATH Transcription factor Pur-alpha 1 OS=Arabidopsis thaliana GN=PURA1 PE=1 SV=2
GSMUA_Achr4T02380_001	Significant	Significant	3.82757	2.88847	0	0	NAC029	NAC29_ARATH NAC domain-containing protein 29 OS=Arabidopsis thaliana GN=NAC029 PE=2 SV=1
GSMUA_Achr4T02390_001	Non-significant	Significant	0.579981	2.2324	9.67e-24	1.44e-26	NAC68	NAC68_ORYSJ NAC domain-containing protein 68 OS=Oryza sativa subsp. japonica GN=NAC68 PE=2 SV=1
GSMUA_Achr4T02520_001	Significant	Non-significant	4.52485	1.39808	0	2.02e-17	AOC3	AOC3_ARATH Allene oxide cyclase 3, chloroplastic OS=Arabidopsis thaliana GN=AOC3 PE=2 SV=1
GSMUA_Achr4T02550_001	Non-significant	Significant	1.32172	2.10624	8.07e-31	4.73e-182	RHM1	RHM1_ARATH Probable rhamnose biosynthetic enzyme 1 OS=Arabidopsis thaliana GN=RHM1 PE=1 SV=1
GSMUA_Achr4T02600_001	Non-significant	Significant	1.89392	4.56422	3.73e-14	1.09e-80	NA	NA
GSMUA_Achr4T02720_001	Significant	Non-significant	19.5082	1.82333	0	7.88e-14	NA	NA
GSMUA_Achr4T02740_001	Significant	Significant	25.1414	4.4347	0	4.69e-66	NA	NA
GSMUA_Achr4T02810_001	Non-significant	Significant	1.63496	7.09294	2.33e-19	0	CYP72A1	C72A1_CATRO Secologanin synthase OS=Catharanthus roseus GN=CYP72A1 PE=2 SV=1
GSMUA_Achr4T02840_001	Non-significant	Significant	1.14459	2.16252	2.82e-06	7.4e-144	CYP72A1	C72A1_CATRO Secologanin synthase OS=Catharanthus roseus GN=CYP72A1 PE=2 SV=1
GSMUA_Achr4T02850_001	Non-significant	Significant	0.683471	2.1248	2.22e-05	1.15e-20	CYP72A1	C72A1_CATRO Secologanin synthase OS=Catharanthus roseus GN=CYP72A1 PE=2 SV=1
GSMUA_Achr4T02880_001	Significant	Significant	2.33322	2.69134	1.19e-206	9.07e-198	CYP72A1	C72A1_CATRO Secologanin synthase OS=Catharanthus roseus GN=CYP72A1 PE=2 SV=1
GSMUA_Achr4T02930_001	Non-significant	Significant	0.784678	5.1493	2.34e-06	1.55e-194	APL2	GLGL2_ARATH Glucose-1-phosphate adenylyltransferase large subunit 2, chloroplastic OS=Arabidopsis thaliana GN=APL2 PE=2 SV=2
GSMUA_Achr4T03130_001	Non-significant	Significant	0.914852	2.17633	0.0101848	4.83e-49	NA	NA
GSMUA_Achr4T03320_001	Significant	Non-significant	0.27866	0.830266	3.61e-141	0.00417006	NA	NA
GSMUA_Achr4T03330_001	Significant	Non-significant	0.333416	0.937431	2.43e-170	0.199832	EDL2	EDL2_ARATH EID1-like F-box protein 2 OS=Arabidopsis thaliana GN=EDL2 PE=2 SV=1
GSMUA_Achr4T03440_001	Significant	Significant	3.49223	2.43023	9.74e-129	3.06e-34	AKN1	KAP1_ARATH Adenylyl-sulfate kinase 1, chloroplastic OS=Arabidopsis thaliana GN=AKN1 PE=1 SV=1
GSMUA_Achr4T03460_001	Significant	Non-significant	2.64214	1.03564	2.88e-91	0.51841	SCL15	SCL15_ARATH Scarecrow-like protein 15 OS=Arabidopsis thaliana GN=SCL15 PE=2 SV=3
GSMUA_Achr4T03620_001	Significant	Significant	2.03411	6.32189	2.96e-154	0	STP13	STP13_ARATH Sugar transport protein 13 OS=Arabidopsis thaliana GN=STP13 PE=1 SV=2
GSMUA_Achr4T03710_001	Significant	Significant	2.31907	4.52206	2.79e-34	3.18e-77	At2g01290	RPIA_ARATH Probable ribose-5-phosphate isomerase OS=Arabidopsis thaliana GN=At2g01290 PE=2 SV=1
GSMUA_Achr4T03720_001	Significant	Non-significant	2.02106	1.2798	5.25e-126	2.72e-11	RPT4A	PS10A_ARATH 26S protease regulatory subunit 10B homolog A OS=Arabidopsis thaliana GN=RPT4A PE=2 SV=1
GSMUA_Achr4T03820_001	Significant	Non-significant	0.28383	1.74851	0	1.6e-17	NA	NA
GSMUA_Achr4T03840_001	Significant	Non-significant	0.18331	1.06644	4.82e-83	0.491746	NA	NA
GSMUA_Achr4T03850_001	Significant	Non-significant	0.347834	1.3417	2.27e-121	9.93e-05	NA	NA
GSMUA_Achr4T04130_001	Significant	Non-significant	0.394823	0.605506	6.23e-191	2e-98	At5g47840	KADC2_ARATH Probable adenylate kinase 2, chloroplastic OS=Arabidopsis thaliana GN=At5g47840 PE=2 SV=1
GSMUA_Achr4T04150_001	Significant	Non-significant	3.48407	1.23395	0	7.14e-12	CAF1-7	CAF1G_ARATH Probable CCR4-associated factor 1 homolog 7 OS=Arabidopsis thaliana GN=CAF1-7 PE=2 SV=2
GSMUA_Achr4T04160_001	Significant	Non-significant	4.97864	1.48411	0	1.05e-10	NA	NA
GSMUA_Achr4T04180_001	Significant	Non-significant	2.77864	0.988289	3.89e-139	0.79973	BBR	BBR_ARATH E3 ubiquitin ligase BIG BROTHER-related OS=Arabidopsis thaliana GN=BBR PE=2 SV=1
GSMUA_Achr4T04230_001	Significant	Non-significant	2.06803	1.18631	2.28e-69	0.101627	arcC	ARPC3_DICDI Actin-related protein 2/3 complex subunit 3 OS=Dictyostelium discoideum GN=arcC PE=1 SV=1
GSMUA_Achr4T04330_001	Significant	Non-significant	0.43115	0.837671	0	3.22e-05	NA	NA
GSMUA_Achr4T04590_001	Significant	Non-significant	3.20486	1.24377	0	2.09e-33	NA	NA
GSMUA_Achr4T04730_001	Significant	Significant	8.2927	3.87839	0	5.87e-171	GLUB2	GLUB2_ORYSJ Glutelin type-B 2 OS=Oryza sativa subsp. japonica GN=GLUB2 PE=2 SV=2
GSMUA_Achr4T04970_001	Non-significant	Significant	0.694577	2.58294	3.85e-126	0	PRR95	PRR95_ORYSJ Two-component response regulator-like PRR95 OS=Oryza sativa subsp. japonica GN=PRR95 PE=2 SV=1
GSMUA_Achr4T05040_001	Non-significant	Significant	1.68018	2.28472	1.15e-18	3.66e-58	At4g16230	GDL64_ARATH GDSL esterase/lipase At4g16230 OS=Arabidopsis thaliana GN=At4g16230 PE=2 SV=2
GSMUA_Achr4T05120_001	Significant	Non-significant	2.16713	1.4463	1.14e-48	5.5e-11	NA	NA
GSMUA_Achr4T05240_001	Significant	Non-significant	2.04527	1.29041	1.15e-72	0.000434936	MGP	MGP_ARATH Zinc finger protein MAGPIE OS=Arabidopsis thaliana GN=MGP PE=1 SV=1
GSMUA_Achr4T05250_001	Significant	Significant	3.85988	10.4644	0	0	NA	NA
GSMUA_Achr4T05470_001	Non-significant	Significant	1.48861	2.22006	4.75e-23	2.89e-73	ilvD	ILVD_RHOBA Dihydroxy-acid dehydratase OS=Rhodopirellula baltica (strain SH1) GN=ilvD PE=3 SV=2
GSMUA_Achr4T05650_001	Significant	Non-significant	2.16075	1.62959	0	0	TPR1	TPR1_ARATH Topless-related protein 1 OS=Arabidopsis thaliana GN=TPR1 PE=1 SV=3
GSMUA_Achr4T05680_001	Significant	Non-significant	0.320398	0.672883	7.28e-131	3.09e-26	NA	NA
GSMUA_Achr4T05850_001	Significant	Non-significant	2.17352	1.34892	0	2.61e-69	TBP2	PRS4_ORYSJ 26S protease regulatory subunit 4 homolog OS=Oryza sativa subsp. japonica GN=TBP2 PE=2 SV=2
GSMUA_Achr4T05960_001	Non-significant	Significant	0.718583	3.94046	2.56e-06	2.43e-49	NA	NA
GSMUA_Achr4T06250_001	Significant	Significant	0.220399	0.189354	3.13e-30	5.86e-50	NA	NA
GSMUA_Achr4T06260_001	Non-significant	Significant	1.05082	4.13264	0.260558	4.5e-263	NA	NA
GSMUA_Achr4T06400_001	Significant	Significant	0.378238	0.292892	3.55e-40	6.32e-142	NRT2.5	NRT25_ARATH High affinity nitrate transporter 2.5 OS=Arabidopsis thaliana GN=NRT2.5 PE=2 SV=1
GSMUA_Achr4T06490_001	Significant	Significant	0.333795	4.02097	5.9e-89	0	DNAJB6	DNJB6_BOVIN DnaJ homolog subfamily B member 6 OS=Bos taurus GN=DNAJB6 PE=2 SV=1
GSMUA_Achr4T06690_001	Significant	Non-significant	0.279327	0.618845	0	3.85e-86	slr0575	Y575_SYNY3 Thylakoid membrane protein slr0575 OS=Synechocystis sp. (strain PCC 6803 / Kazusa) GN=slr0575 PE=4 SV=1
GSMUA_Achr4T06710_001	Non-significant	Significant	0.862985	5.31671	0.0253372	3.25e-148	TEM1	RAVL1_ARATH AP2/ERF and B3 domain-containing transcription repressor TEM1 OS=Arabidopsis thaliana GN=TEM1 PE=1 SV=1
GSMUA_Achr4T06800_001	Significant	Significant	10.9395	3.61558	0	2.13e-164	At3g01520	USPAL_ARATH Universal stress protein A-like protein OS=Arabidopsis thaliana GN=At3g01520 PE=1 SV=2
GSMUA_Achr4T06910_001	Significant	Non-significant	0.232578	0.631501	0	2.26e-27	PSBT	PST2_GOSHI Photosystem II 5 kDa protein, chloroplastic OS=Gossypium hirsutum GN=PSBT PE=4 SV=1
GSMUA_Achr4T06990_001	Non-significant	Significant	1.19233	2.57147	8.75e-06	2.06e-106	PUB4	PUB4_ARATH U-box domain-containing protein 4 OS=Arabidopsis thaliana GN=PUB4 PE=1 SV=3
GSMUA_Achr4T07040_001	Significant	Non-significant	2.10114	0.724666	1.03e-203	2.27e-22	PLT1	PLT1_ARATH Putative polyol transporter 1 OS=Arabidopsis thaliana GN=PLT1 PE=2 SV=1
GSMUA_Achr4T07280_001	Non-significant	Significant	1.91881	3.66234	3.86e-79	1.01e-201	RBP31	ROC3_ARATH 31 kDa ribonucleoprotein, chloroplastic OS=Arabidopsis thaliana GN=RBP31 PE=1 SV=1
GSMUA_Achr4T07410_001	Significant	Non-significant	0.468062	0.579193	1.24e-96	3.96e-66	LCAT1	LCAT1_ARATH Lecithin-cholesterol acyltransferase-like 1 OS=Arabidopsis thaliana GN=LCAT1 PE=2 SV=1
GSMUA_Achr4T07490_001	Significant	Non-significant	2.17392	1.66856	0	2.64e-10	NA	NA
GSMUA_Achr4T07540_001	Significant	Non-significant	2.18518	1.21294	7.42e-60	0.00093461	At4g35630	SERC_ARATH Phosphoserine aminotransferase, chloroplastic OS=Arabidopsis thaliana GN=At4g35630 PE=2 SV=1
GSMUA_Achr4T07700_001	Non-significant	Significant	1.26564	3.39901	0.000172761	1.83e-178	NA	NA
GSMUA_Achr4T07730_001	Significant	Significant	2.32766	7.55962	6.92e-165	0	At3g19950	RNG1L_ARATH E3 ubiquitin-protein ligase RING1-like OS=Arabidopsis thaliana GN=At3g19950 PE=2 SV=1
GSMUA_Achr4T07740_001	Significant	Significant	4.39093	8.29553	3.6e-140	1.83e-153	NA	NA
GSMUA_Achr4T07780_001	Significant	Non-significant	0.200364	0.620546	0	1.37e-287	At1g23740	QORL_ARATH Quinone oxidoreductase-like protein At1g23740, chloroplastic OS=Arabidopsis thaliana GN=At1g23740 PE=1 SV=2
GSMUA_Achr4T07810_001	Significant	Non-significant	4.23767	1.21706	0	0.0176694	ephx3	EPHX3_XENTR Epoxide hydrolase 3 OS=Xenopus tropicalis GN=ephx3 PE=2 SV=1
GSMUA_Achr4T07890_001	Significant	Significant	0.0216627	0.0410625	0	0	CAB21	CB22_TOBAC Chlorophyll a-b binding protein 21, chloroplastic OS=Nicotiana tabacum GN=CAB21 PE=2 SV=1
GSMUA_Achr4T08040_001	Non-significant	Significant	0.69859	0.420571	9.04e-10	3.37e-48	NA	NA
GSMUA_Achr4T08140_001	Significant	Significant	2.65051	4.05389	7.69e-228	0	NA	NA
GSMUA_Achr4T08230_001	Significant	Significant	6.57226	8.85946	0	0	MIOX1	MIOX1_ARATH Inositol oxygenase 1 OS=Arabidopsis thaliana GN=MIOX1 PE=2 SV=1
GSMUA_Achr4T08300_001	Significant	Non-significant	2.05444	1.94006	2.82e-16	1.37e-07	NA	NA
GSMUA_Achr4T08320_001	Significant	Non-significant	0.380595	0.726774	6.71e-141	0.000369466	ENODL1	ENL1_ORYSJ Early nodulin-like protein 1 OS=Oryza sativa subsp. japonica GN=ENODL1 PE=1 SV=1
GSMUA_Achr4T08450_001	Significant	Non-significant	0.318671	1.00297	1.3e-52	0.979602	NA	NA
GSMUA_Achr4T08460_001	Significant	Non-significant	0.344762	0.950187	0	0.31638	GH3.5	GH35_ORYSJ Probable indole-3-acetic acid-amido synthetase GH3.5 OS=Oryza sativa subsp. japonica GN=GH3.5 PE=2 SV=1
GSMUA_Achr4T08600_001	Significant	Non-significant	2.36736	1.59329	0	7.99e-175	NA	NA
GSMUA_Achr4T08660_001	Significant	Non-significant	0.112687	0.544415	4.74e-116	1.95e-13	NA	NA
GSMUA_Achr4T08810_001	Significant	Non-significant	0.325176	0.726478	3.99e-30	1.39e-06	NA	NA
GSMUA_Achr4T08820_001	Significant	Non-significant	0.1635	0.569397	0	3.19e-96	NA	NA
GSMUA_Achr4T08910_001	Significant	Non-significant	0.411193	0.862354	8.08e-170	1.16e-05	IP5P1	IP5P1_ARATH Type I inositol-1,4,5-trisphosphate 5-phosphatase 1 OS=Arabidopsis thaliana GN=IP5P1 PE=1 SV=2
GSMUA_Achr4T09090_001	Significant	Non-significant	6.98085	1.18854	0	1.01e-11	SWEET4	SWET4_ORYSJ Bidirectional sugar transporter SWEET4 OS=Oryza sativa subsp. japonica GN=SWEET4 PE=2 SV=1
GSMUA_Achr4T09100_001	Non-significant	Significant	1.1039	2.11176	7.68e-06	1.16e-179	NA	NA
GSMUA_Achr4T09260_001	Significant	Significant	2.39137	2.0953	0	0	sll1770	Y1770_SYNY3 Uncharacterized protein sll1770 OS=Synechocystis sp. (strain PCC 6803 / Kazusa) GN=sll1770 PE=3 SV=1
GSMUA_Achr4T09290_001	Significant	Significant	2.7933	10.0581	7.15e-71	0	NA	NA
GSMUA_Achr4T09310_001	Significant	Significant	2.49249	3.32408	1.59e-93	3.33e-112	RGLG1	RGLG1_ARATH E3 ubiquitin-protein ligase RGLG1 OS=Arabidopsis thaliana GN=RGLG1 PE=1 SV=1
GSMUA_Achr4T09320_001	Significant	Significant	2.4211	2.12259	2.4e-110	2.31e-67	EFTS	EFTS_ORYSJ Elongation factor Ts, mitochondrial OS=Oryza sativa subsp. japonica GN=EFTS PE=2 SV=1
GSMUA_Achr4T09340_001	Significant	Significant	2.04886	3.38666	3.54e-77	1.44e-119	At1g80640	Y1864_ARATH Probable receptor-like protein kinase At1g80640 OS=Arabidopsis thaliana GN=At1g80640 PE=2 SV=1
GSMUA_Achr4T09410_001	Non-significant	Significant	1.72091	2.03571	5.13e-28	9.82e-42	ERG1	ERG1_ORYSJ Elicitor-responsive protein 1 OS=Oryza sativa subsp. japonica GN=ERG1 PE=2 SV=1
GSMUA_Achr4T09540_001	Significant	Non-significant	0.402494	0.912776	2.12e-142	0.00192963	NIFU3	NIFU3_ARATH NifU-like protein 3, chloroplastic OS=Arabidopsis thaliana GN=NIFU3 PE=2 SV=1
GSMUA_Achr4T09620_001	Non-significant	Significant	0.506518	0.324893	2.23e-73	3.19e-128	At5g01020	Y5102_ARATH Serine/threonine-protein kinase At5g01020 OS=Arabidopsis thaliana GN=At5g01020 PE=1 SV=1
GSMUA_Achr4T09900_001	Significant	Non-significant	2.56063	1.4911	6.92e-101	1.46e-32	ccdc72	CCD72_TETNG Coiled-coil domain-containing protein 72 OS=Tetraodon nigroviridis GN=ccdc72 PE=3 SV=1
GSMUA_Achr4T09960_001	Significant	Non-significant	0.270183	0.709298	0	8.97e-45	At1g71810	Y1181_ARATH Uncharacterized aarF domain-containing protein kinase At1g71810, chloroplastic OS=Arabidopsis thaliana GN=At1g71810 PE=1 SV=1
GSMUA_Achr4T09980_001	Non-significant	Significant	1.3362	2.48855	3.01e-40	7.86e-201	ABCB19	AB19B_ARATH ABC transporter B family member 19 OS=Arabidopsis thaliana GN=ABCB19 PE=1 SV=1
GSMUA_Achr4T09990_001	Significant	Significant	2.69272	3.34617	0	0	SKIP11	SKI11_ARATH F-box/kelch-repeat protein SKIP11 OS=Arabidopsis thaliana GN=SKIP11 PE=1 SV=2
GSMUA_Achr4T10050_001	Significant	Significant	18.4417	3.1365	0	6.19e-46	AMC9	MCA9_ARATH Metacaspase-9 OS=Arabidopsis thaliana GN=AMC9 PE=1 SV=1
GSMUA_Achr4T10170_001	Non-significant	Significant	1.60092	2.07309	9.58e-28	5.04e-44	DHAPRD	GPDA_ARATH Glycerol-3-phosphate dehydrogenase [NAD(+)], chloroplastic OS=Arabidopsis thaliana GN=DHAPRD PE=2 SV=1
GSMUA_Achr4T10220_001	Significant	Non-significant	0.0502468	0.813715	0	0.000338508	SS2	SSY2_SOLTU Granule-bound starch synthase 2, chloroplastic/amyloplastic OS=Solanum tuberosum GN=SS2 PE=1 SV=3
GSMUA_Achr4T10250_001	Significant	Non-significant	0.40929	0.713662	3.36e-133	4.3e-12	Os01g0813400	ARF1_ORYSJ ADP-ribosylation factor 1 OS=Oryza sativa subsp. japonica GN=Os01g0813400 PE=2 SV=3
GSMUA_Achr4T10410_001	Non-significant	Significant	1.19918	2.5054	0.000528952	2.36e-72	RhGT1	ANGLT_ROSHC Anthocyanidin 5,3-O-glucosyltransferase OS=Rosa hybrid cultivar GN=RhGT1 PE=2 SV=1
GSMUA_Achr4T10580_001	Significant	Significant	22.4963	2.70439	0	8.25e-22	NA	NA
GSMUA_Achr4T10730_001	Non-significant	Significant	1.76569	2.27892	7.21e-35	1.38e-38	RPL10AA	R10A1_ARATH 60S ribosomal protein L10a-1 OS=Arabidopsis thaliana GN=RPL10AA PE=2 SV=1
GSMUA_Achr4T10870_001	Significant	Non-significant	0.198072	0.552	1.38e-151	3.5e-20	NA	NA
GSMUA_Achr4T10880_001	Significant	Non-significant	0.267407	0.661713	9.44e-75	4.72e-09	ZFP7	ZFP7_ARATH Zinc finger protein 7 OS=Arabidopsis thaliana GN=ZFP7 PE=2 SV=1
GSMUA_Achr4T11050_001	Non-significant	Significant	1.46694	2.09909	9.14e-29	1.71e-105	PAT1	PAT1_ARATH Scarecrow-like transcription factor PAT1 OS=Arabidopsis thaliana GN=PAT1 PE=2 SV=1
GSMUA_Achr4T11100_001	Significant	Significant	0.1534	0.345706	0	0	PSBT	PST2_GOSHI Photosystem II 5 kDa protein, chloroplastic OS=Gossypium hirsutum GN=PSBT PE=4 SV=1
GSMUA_Achr4T11180_001	Significant	Non-significant	2.28593	1.89089	4.17e-183	1.6e-58	C9orf23	CI023_HUMAN Alba-like protein C9orf23 OS=Homo sapiens GN=C9orf23 PE=1 SV=1
GSMUA_Achr4T11470_001	Non-significant	Significant	1.02832	2.05745	0.21431	1.2e-182	NA	NA
GSMUA_Achr4T11510_001	Significant	Non-significant	0.394481	0.60299	2.87e-192	2.47e-47	Os02g0177700	CSPLM_ORYSJ CASP-like protein Os02g0177700 OS=Oryza sativa subsp. japonica GN=Os02g0177700 PE=2 SV=1
GSMUA_Achr4T11740_001	Non-significant	Significant	1.44808	2.06711	7.27e-16	3.02e-101	nadC	NADC_RHORU Probable nicotinate-nucleotide pyrophosphorylase [carboxylating] OS=Rhodospirillum rubrum GN=nadC PE=3 SV=1
GSMUA_Achr4T11770_001	Significant	Significant	3.96864	2.27442	1.48e-114	1.4e-19	T10	T10_MOUSE Ser/Thr-rich protein T10 in DGCR region OS=Mus musculus GN=T10 PE=2 SV=1
GSMUA_Achr4T11810_001	Significant	Non-significant	0.389563	0.645918	0	1.81e-192	MGP	MGP_ARATH Zinc finger protein MAGPIE OS=Arabidopsis thaliana GN=MGP PE=1 SV=1
GSMUA_Achr4T11830_001	Significant	Non-significant	2.14968	1.3391	8.41e-49	0.000184268	At5g16450	RRAA2_ARATH Regulator of ribonuclease-like protein 2 OS=Arabidopsis thaliana GN=At5g16450 PE=2 SV=1
GSMUA_Achr4T11940_001	Significant	Significant	2.01099	3.52842	1.07e-149	0	BIP4	BIP4_TOBAC Luminal-binding protein 4 OS=Nicotiana tabacum GN=BIP4 PE=2 SV=1
GSMUA_Achr4T12130_001	Significant	Non-significant	0.343048	0.71038	0	2.44e-91	ABCB1	AB1B_ARATH ABC transporter B family member 1 OS=Arabidopsis thaliana GN=ABCB1 PE=1 SV=1
GSMUA_Achr4T12180_001	Significant	Non-significant	0.31868	0.628907	2.51e-224	4.41e-65	BEL1	BEL1_ARATH Homeobox protein BEL1 homolog OS=Arabidopsis thaliana GN=BEL1 PE=1 SV=2
GSMUA_Achr4T12240_001	Non-significant	Significant	1.7943	2.24373	3.56e-62	2.44e-84	PYR6	UMPK_ARATH UMP/CMP kinase OS=Arabidopsis thaliana GN=PYR6 PE=1 SV=1
GSMUA_Achr4T12590_001	Significant	Non-significant	0.400334	0.837823	3.84e-108	0.000152872	4CL3	4CL3_ORYSJ Probable 4-coumarate--CoA ligase 3 OS=Oryza sativa subsp. japonica GN=4CL3 PE=2 SV=1
GSMUA_Achr4T12630_001	Significant	Significant	17.8372	8.91343	0	0	HPT1	HPT1_ORYSJ Probable homogentisate phytyltransferase 1, chloroplastic OS=Oryza sativa subsp. japonica GN=HPT1 PE=2 SV=1
GSMUA_Achr4T12650_001	Significant	Non-significant	0.314383	0.541174	0	2.22e-71	Os04g0656100	PMA1_ORYSJ Plasma membrane ATPase OS=Oryza sativa subsp. japonica GN=Os04g0656100 PE=2 SV=1
GSMUA_Achr4T12980_001	Significant	Non-significant	2.08928	1.74915	2.51e-119	5.76e-46	GLU10	GUN7_ORYSJ Endoglucanase 7 OS=Oryza sativa subsp. japonica GN=GLU10 PE=2 SV=1
GSMUA_Achr4T13040_001	Non-significant	Significant	1.36015	2.04918	9.11e-25	9.71e-62	AGD12	AGD12_ARATH ADP-ribosylation factor GTPase-activating protein AGD12 OS=Arabidopsis thaliana GN=AGD12 PE=1 SV=1
GSMUA_Achr4T13070_001	Significant	Non-significant	0.475003	1.54971	7.3e-17	0.000141329	NA	NA
GSMUA_Achr4T13080_001	Non-significant	Significant	1.29398	2.09536	9.68e-15	7.54e-68	CSLE6	CSLE6_ORYSJ Cellulose synthase-like protein E6 OS=Oryza sativa subsp. japonica GN=CSLE6 PE=2 SV=1
GSMUA_Achr4T13170_001	Significant	Non-significant	2.2048	1.65501	3.97e-53	2.09e-18	NFYC2	NFYC2_ARATH Nuclear transcription factor Y subunit C-2 OS=Arabidopsis thaliana GN=NFYC2 PE=2 SV=2
GSMUA_Achr4T13470_001	Significant	Non-significant	3.62808	1.14589	4.9e-86	0.0981426	NA	NA
GSMUA_Achr4T13610_001	Significant	Significant	108.955	147.782	0	0	NA	NA
GSMUA_Achr4T13690_001	Significant	Significant	7.09242	2.40249	2.27e-139	2.01e-16	NA	NA
GSMUA_Achr4T13720_001	Significant	Non-significant	2.92518	1.86716	1.4e-214	9.34e-23	NA	NA
GSMUA_Achr4T13840_001	Significant	Significant	5.20162	4.96234	0	1.09e-187	SDT1	SDT1_YEAST Suppressor of disruption of TFIIS OS=Saccharomyces cerevisiae (strain ATCC 204508 / S288c) GN=SDT1 PE=1 SV=1
GSMUA_Achr4T13870_001	Significant	Significant	0.0308091	0.151089	0	0	PSBT	PST2_ARATH Photosystem II 5 kDa protein, chloroplastic OS=Arabidopsis thaliana GN=PSBT PE=2 SV=2
GSMUA_Achr4T13930_001	Significant	Non-significant	5.51618	1.82971	1.79e-146	5.44e-15	BB	BB_ARATH E3 ubiquitin ligase BIG BROTHER OS=Arabidopsis thaliana GN=BB PE=1 SV=1
GSMUA_Achr4T14130_001	Significant	Non-significant	0.302526	1.2959	3.08e-98	2.5e-07	PUB4	PUB4_ARATH U-box domain-containing protein 4 OS=Arabidopsis thaliana GN=PUB4 PE=1 SV=3
GSMUA_Achr4T14220_001	Significant	Significant	6.17906	4.43616	0	7.99e-144	Os12g0580900	P2C78_ORYSJ Probable protein phosphatase 2C 78 OS=Oryza sativa subsp. japonica GN=Os12g0580900 PE=2 SV=1
GSMUA_Achr4T14290_001	Significant	Non-significant	3.32472	1.79402	5.36e-86	4e-16	NA	NA
GSMUA_Achr4T14420_001	Significant	Non-significant	2.52019	1.13929	2.3e-192	0.000207166	OsI_011697	6PGL1_ORYSI Probable 6-phosphogluconolactonase 1 OS=Oryza sativa subsp. indica GN=OsI_011697 PE=3 SV=2
GSMUA_Achr4T14450_001	Significant	Non-significant	3.04197	1.73403	1.42e-288	1.02e-41	UAM1	RGP1_ORYSJ UDP-arabinopyranose mutase 1 OS=Oryza sativa subsp. japonica GN=UAM1 PE=1 SV=1
GSMUA_Achr4T14630_001	Non-significant	Significant	0.567841	0.057751	3.07e-15	0	Mcu	MCU_MOUSE Calcium uniporter protein, mitochondrial OS=Mus musculus GN=Mcu PE=2 SV=2
GSMUA_Achr4T14650_001	Significant	Significant	0.320709	0.477767	3.93e-48	2.69e-10	NA	NA
GSMUA_Achr4T14660_001	Significant	Significant	0.40152	0.498711	1.72e-262	1.8e-179	BLH4	BLH4_ARATH BEL1-like homeodomain protein 4 OS=Arabidopsis thaliana GN=BLH4 PE=2 SV=2
GSMUA_Achr4T14670_001	Significant	Non-significant	0.342127	0.504955	0	1.03e-267	BLH2	BLH2_ARATH BEL1-like homeodomain protein 2 OS=Arabidopsis thaliana GN=BLH2 PE=1 SV=3
GSMUA_Achr4T14830_001	Significant	Significant	14.354	3.80378	3.69e-254	3.61e-49	NA	NA
GSMUA_Achr4T14870_001	Non-significant	Significant	1.53214	2.73384	2.41e-20	5.73e-89	NA	NA
GSMUA_Achr4T14950_001	Significant	Significant	0.0687002	0.176618	0	0	NA	NA
GSMUA_Achr4T14990_001	Significant	Significant	2.06824	2.44173	1.71e-31	7.17e-33	WRKY28	WRK28_ARATH Probable WRKY transcription factor 28 OS=Arabidopsis thaliana GN=WRKY28 PE=2 SV=1
GSMUA_Achr4T15120_001	Significant	Non-significant	0.137275	0.546659	2.22e-174	3.01e-12	ICR4	ICR4_ARATH Interactor of constitutive active ROPs 4 OS=Arabidopsis thaliana GN=ICR4 PE=2 SV=2
GSMUA_Achr4T15290_001	Significant	Significant	0.426672	0.259554	2.18e-36	4.82e-106	NA	NA
GSMUA_Achr4T15310_001	Significant	Significant	2.72661	2.25168	0	0	WSD1	WSD1_ARATH O-acyltransferase WSD1 OS=Arabidopsis thaliana GN=WSD1 PE=2 SV=1
GSMUA_Achr4T15570_001	Non-significant	Significant	1.70451	3.71937	1.03e-07	1.16e-57	NA	NA
GSMUA_Achr4T15580_001	Significant	Non-significant	0.489609	0.766862	6.91e-43	6.21e-05	MAKR2	MAKR2_ARATH Probable membrane-associated kinase regulator 2 OS=Arabidopsis thaliana GN=MAKR2 PE=2 SV=1
GSMUA_Achr4T15700_001	Non-significant	Significant	0.910639	2.34361	0.0427714	3.86e-57	NA	NA
GSMUA_Achr4T15980_001	Significant	Significant	2.69954	2.11784	0	4.67e-173	AHK3	AHK3_ARATH Histidine kinase 3 OS=Arabidopsis thaliana GN=AHK3 PE=1 SV=1
GSMUA_Achr4T16020_001	Significant	Non-significant	2.56007	1.56083	0	9.61e-60	lvr	LVR_LEIAQ Levodione reductase OS=Leifsonia aquatica GN=lvr PE=1 SV=1
GSMUA_Achr4T16050_001	Non-significant	Significant	0.874541	2.11984	0.0210464	3.9e-40	SPL2	SPL2_ORYSJ Squamosa promoter-binding-like protein 2 OS=Oryza sativa subsp. japonica GN=SPL2 PE=2 SV=2
GSMUA_Achr4T16080_001	Significant	Significant	3.80762	3.5996	0	0	GRP2	GRP2_ARATH Glycine-rich RNA-binding protein 2, mitochondrial OS=Arabidopsis thaliana GN=GRP2 PE=1 SV=1
GSMUA_Achr4T16090_001	Non-significant	Significant	1.10346	2.04162	0.122353	3.12e-73	SBP1	SEBP1_ARATH Selenium-binding protein 1 OS=Arabidopsis thaliana GN=SBP1 PE=1 SV=1
GSMUA_Achr4T16160_001	Significant	Non-significant	2.35466	1.97556	8.99e-64	2.7e-34	CXE16	CXE16_ARATH Probable carboxylesterase 16 OS=Arabidopsis thaliana GN=CXE16 PE=2 SV=1
GSMUA_Achr4T16240_001	Non-significant	Significant	1.37895	3.00849	1.78e-15	9.95e-95	kpna1	IMA1_XENLA Importin subunit alpha-1 OS=Xenopus laevis GN=kpna1 PE=1 SV=2
GSMUA_Achr4T16250_001	Non-significant	Significant	1.4082	3.51093	1.92e-41	9.71e-185	FRK1	SCRK1_MAIZE Fructokinase-1 OS=Zea mays GN=FRK1 PE=1 SV=1
GSMUA_Achr4T16330_001	Non-significant	Significant	1.66108	2.0799	1.06e-36	1.26e-65	PUR1	PUR1_VIGAC Amidophosphoribosyltransferase, chloroplastic (Fragment) OS=Vigna aconitifolia GN=PUR1 PE=2 SV=1
GSMUA_Achr4T16380_001	Non-significant	Significant	1.03663	2.66903	0.384264	8.23e-127	20ox2	GAOX2_ORYSJ Gibberellin 20 oxidase 2 OS=Oryza sativa subsp. japonica GN=20ox2 PE=1 SV=1
GSMUA_Achr4T16440_001	Significant	Non-significant	2.54221	1.55396	2.5e-111	2.02e-22	SPCC757.02c	YJ72_SCHPO Uncharacterized protein C757.02c OS=Schizosaccharomyces pombe (strain 972 / ATCC 24843) GN=SPCC757.02c PE=2 SV=1
GSMUA_Achr4T16550_001	Significant	Significant	2.84217	3.89938	3.11e-119	0	AIR12	AIR12_ARATH Auxin-induced in root cultures protein 12 OS=Arabidopsis thaliana GN=AIR12 PE=1 SV=3
GSMUA_Achr4T16560_001	Significant	Significant	6.57737	10.935	1.86e-71	9.53e-137	AIR12	AIR12_ARATH Auxin-induced in root cultures protein 12 OS=Arabidopsis thaliana GN=AIR12 PE=1 SV=3
GSMUA_Achr4T16630_001	Significant	Significant	2.40965	3.07026	6.41e-55	2.22e-90	IWF1'	NLTP_BETVU Non-specific lipid-transfer protein OS=Beta vulgaris GN=IWF1' PE=3 SV=1
GSMUA_Achr4T16640_001	Significant	Significant	6.00088	3.44512	0	0	NA	NA
GSMUA_Achr4T16910_001	Non-significant	Significant	0.51974	0.228432	3.17e-20	8.85e-140	BOU	MCAT_ARATH Mitochondrial carnitine/acylcarnitine carrier-like protein OS=Arabidopsis thaliana GN=BOU PE=1 SV=1
GSMUA_Achr4T17100_001	Significant	Non-significant	2.39986	1.22942	0	7.15e-25	AMPP	AMPP1_LACBS Probable Xaa-Pro aminopeptidase P OS=Laccaria bicolor (strain S238N-H82 / ATCC MYA-4686) GN=AMPP PE=3 SV=1
GSMUA_Achr4T17110_001	Significant	Non-significant	2.29894	1.3287	3.7e-27	0.000633004	NA	NA
GSMUA_Achr4T17120_001	Significant	Significant	0.120284	0.197693	0	0	psaD	PSAD_CUCSA Photosystem I reaction center subunit II, chloroplastic OS=Cucumis sativus GN=psaD PE=1 SV=1
GSMUA_Achr4T17270_001	Significant	Non-significant	5.2873	1.81228	2.67e-49	3.88e-05	SQS1	FDFT_ARATH Squalene synthase OS=Arabidopsis thaliana GN=SQS1 PE=2 SV=1
GSMUA_Achr4T17300_001	Non-significant	Significant	1.88944	2.33671	0	0	NA	NA
GSMUA_Achr4T17320_001	Significant	Non-significant	2.09394	1.82477	3.23e-92	3.2e-67	RH37	RH37_ARATH DEAD-box ATP-dependent RNA helicase 37 OS=Arabidopsis thaliana GN=RH37 PE=2 SV=2
GSMUA_Achr4T17460_001	Non-significant	Significant	1.59046	2.00303	1.82e-19	1.63e-40	PPIP5K1	VIP1_HUMAN Inositol hexakisphosphate and diphosphoinositol-pentakisphosphate kinase 1 OS=Homo sapiens GN=PPIP5K1 PE=1 SV=1
GSMUA_Achr4T17520_001	Significant	Significant	3.64001	4.76802	9.79e-122	1.06e-103	bcsl1b	BCS1B_DICDI Probable mitochondrial chaperone BCS1-B OS=Dictyostelium discoideum GN=bcsl1b PE=3 SV=1
GSMUA_Achr4T17530_001	Significant	Significant	3.20087	3.02905	1.72e-58	9.29e-45	SPAC644.07	BCS1_SCHPO Probable mitochondrial chaperone bcs1 OS=Schizosaccharomyces pombe (strain 972 / ATCC 24843) GN=SPAC644.07 PE=2 SV=1
GSMUA_Achr4T17700_001	Significant	Significant	2.36472	2.02143	2.13e-180	2.78e-173	PAP2	PPAF2_IPOBA Purple acid phosphatase 2 OS=Ipomoea batatas GN=PAP2 PE=1 SV=1
GSMUA_Achr4T17810_001	Significant	Non-significant	0.145028	0.520221	0	0	NA	NA
GSMUA_Achr4T17840_001	Significant	Significant	10.0192	2.78281	0	5.31e-236	BAM3	BAM3_ARATH Beta-amylase 3, chloroplastic OS=Arabidopsis thaliana GN=BAM3 PE=1 SV=3
GSMUA_Achr4T17880_001	Significant	Non-significant	0.401252	0.923278	0	4.84e-05	GATA26	GAT26_ARATH GATA transcription factor 26 OS=Arabidopsis thaliana GN=GATA26 PE=2 SV=1
GSMUA_Achr4T17970_001	Significant	Significant	0.324477	0.449061	7.27e-211	3.21e-233	ubiE	UBIE_LISW6 Demethylmenaquinone methyltransferase OS=Listeria welshimeri serovar 6b (strain ATCC 35897 / DSM 20650 / SLCC5334) GN=ubiE PE=3 SV=1
GSMUA_Achr4T18020_001	Significant	Significant	13.14	2.74554	0	1.84e-90	NA	NA
GSMUA_Achr4T18180_001	Significant	Significant	2.18444	6.3313	4.4e-17	2.29e-124	MYB4	MYB4_ORYSJ Myb-related protein Myb4 OS=Oryza sativa subsp. japonica GN=MYB4 PE=2 SV=2
GSMUA_Achr4T18220_001	Non-significant	Significant	1.44745	2.03989	3.33e-31	8.17e-108	Esyt2	ESYT2_MOUSE Extended synaptotagmin-2 OS=Mus musculus GN=Esyt2 PE=1 SV=1
GSMUA_Achr4T18310_001	Significant	Significant	0.0872376	0.179808	0	0	HEMA1	HEM11_HORVU Glutamyl-tRNA reductase 1, chloroplastic OS=Hordeum vulgare GN=HEMA1 PE=1 SV=1
GSMUA_Achr4T18430_001	Non-significant	Significant	1.57337	3.59673	2.5e-18	2.35e-102	CYP707A5	ABAH1_ORYSJ Abscisic acid 8'-hydroxylase 1 OS=Oryza sativa subsp. japonica GN=CYP707A5 PE=2 SV=1
GSMUA_Achr4T18490_001	Significant	Non-significant	2.19757	0.986347	2.12e-41	0.732746	NA	NA
GSMUA_Achr4T18500_001	Significant	Non-significant	2.46395	1.49864	1.35e-170	5.98e-45	dur3-1	DUR31_SCHPO Probable urea active transporter 1 OS=Schizosaccharomyces pombe (strain 972 / ATCC 24843) GN=dur3-1 PE=2 SV=1
GSMUA_Achr4T18560_001	Significant	Non-significant	0.39284	1.11695	7.45e-89	0.0089367	mhpC2	MHPC2_PSEPU 2-hydroxy-6-oxononadienedioate/2-hydroxy-6-oxononatrienedioate hydrolase 2 OS=Pseudomonas putida GN=mhpC2 PE=3 SV=1
GSMUA_Achr4T18630_001	Significant	Non-significant	2.28699	1.20149	0	3.18e-14	WNK5	WNK5_ARATH Probable serine/threonine-protein kinase WNK5 OS=Arabidopsis thaliana GN=WNK5 PE=1 SV=2
GSMUA_Achr4T18810_001	Significant	Non-significant	0.190178	0.589104	0	1.29e-34	AMT2-2	AMT22_ORYSJ Ammonium transporter 2 member 2 OS=Oryza sativa subsp. japonica GN=AMT2-2 PE=2 SV=2
GSMUA_Achr4T18830_001	Significant	Significant	4.02206	16.1584	5.77e-40	2.34e-153	NA	NA
GSMUA_Achr4T18910_001	Significant	Non-significant	2.8348	1.14483	1.9e-169	0.0118535	NA	NA
GSMUA_Achr4T19020_001	Significant	Non-significant	0.222144	0.662675	0	0	CCD4	CCD4_ARATH Probable carotenoid cleavage dioxygenase 4, chloroplastic OS=Arabidopsis thaliana GN=CCD4 PE=1 SV=1
GSMUA_Achr4T19080_001	Significant	Significant	0.0982045	0.216621	1.1e-114	6.42e-43	NA	NA
GSMUA_Achr4T19120_001	Significant	Significant	2.46745	2.02659	1.88e-139	1.36e-23	Os04g0590900	ATL41_ORYSJ E3 ubiquitin-protein ligase Os04g0590900 OS=Oryza sativa subsp. japonica GN=Os04g0590900 PE=2 SV=2
GSMUA_Achr4T19260_001	Non-significant	Significant	1.87484	2.07161	1.12e-125	4.26e-146	CIT	CISY_CITMA Citrate synthase, mitochondrial OS=Citrus maxima GN=CIT PE=2 SV=1
GSMUA_Achr4T19320_001	Significant	Significant	6.67187	7.60575	0	0	NA	NA
GSMUA_Achr4T19380_001	Non-significant	Significant	1.9578	2.18512	5.15e-122	4.26e-124	MAP65-1	MA651_ARATH 65-kDa microtubule-associated protein 1 OS=Arabidopsis thaliana GN=MAP65-1 PE=1 SV=1
GSMUA_Achr4T19520_001	Significant	Non-significant	2.53124	1.83778	4.85e-253	1.97e-88	NUDT2	NUDT2_ARATH Nudix hydrolase 2 OS=Arabidopsis thaliana GN=NUDT2 PE=1 SV=1
GSMUA_Achr4T19640_001	Significant	Non-significant	0.484405	0.715301	0	0	VIT_16s0100g00290	IDND_VITVI L-idonate 5-dehydrogenase OS=Vitis vinifera GN=VIT_16s0100g00290 PE=1 SV=2
GSMUA_Achr4T19660_001	Non-significant	Significant	0.729937	3.73459	1.13e-05	5.3e-63	DREB1D	DRE1D_ARATH Dehydration-responsive element-binding protein 1D OS=Arabidopsis thaliana GN=DREB1D PE=2 SV=1
GSMUA_Achr4T19700_001	Significant	Non-significant	0.49975	0.698517	3.5e-129	1.31e-30	BAG1	BAG1_ARATH BAG family molecular chaperone regulator 1 OS=Arabidopsis thaliana GN=BAG1 PE=1 SV=1
GSMUA_Achr4T19740_001	Significant	Non-significant	2.54112	1.43153	0	1.65e-35	v1g245966	RRP36_NEMVE Ribosomal RNA processing protein 36 homolog OS=Nematostella vectensis GN=v1g245966 PE=3 SV=1
GSMUA_Achr4T19760_001	Significant	Non-significant	0.290845	1.30961	1.06e-108	8.19e-11	HSFB2B	HFB2B_ORYSJ Heat stress transcription factor B-2b OS=Oryza sativa subsp. japonica GN=HSFB2B PE=2 SV=1
GSMUA_Achr4T19920_001	Significant	Non-significant	0.199607	0.859063	2.61e-63	0.133413	NA	NA
GSMUA_Achr4T19930_001	Significant	Non-significant	0.339462	0.887781	7.05e-150	0.00123505	NA	NA
GSMUA_Achr4T19960_001	Significant	Non-significant	2.67219	1.25704	2.21e-71	0.00536628	ACBP3	ACBP3_ARATH Acyl-CoA-binding domain-containing protein 3 OS=Arabidopsis thaliana GN=ACBP3 PE=1 SV=1
GSMUA_Achr4T20010_001	Significant	Non-significant	2.83875	1.42408	1.22e-114	1.13e-13	At5g18500	Y5185_ARATH Probable receptor-like protein kinase At5g18500 OS=Arabidopsis thaliana GN=At5g18500 PE=1 SV=1
GSMUA_Achr4T20280_001	Non-significant	Significant	1.75545	3.31949	3.91e-15	1.37e-68	ERF011	ERF11_ARATH Ethylene-responsive transcription factor ERF011 OS=Arabidopsis thaliana GN=ERF011 PE=2 SV=1
GSMUA_Achr4T20290_001	Significant	Non-significant	3.23231	1.62389	9.06e-150	3.86e-31	At3g15890	Y3589_ARATH PTI1-like tyrosine-protein kinase At3g15890 OS=Arabidopsis thaliana GN=At3g15890 PE=1 SV=1
GSMUA_Achr4T20370_001	Significant	Non-significant	2.46067	1.63117	1.84e-101	1.17e-17	RPS11	RS11_SOYBN 40S ribosomal protein S11 OS=Glycine max GN=RPS11 PE=2 SV=2
GSMUA_Achr4T20520_001	Significant	Non-significant	0.473884	0.847312	8.92e-131	7.08e-14	TIC55	TIC55_PEA Protein TIC 55, chloroplastic OS=Pisum sativum GN=TIC55 PE=1 SV=1
GSMUA_Achr4T20600_001	Non-significant	Significant	1.95738	2.24185	2.87e-74	2.06e-101	WRKY11	WRK11_ARATH Probable WRKY transcription factor 11 OS=Arabidopsis thaliana GN=WRKY11 PE=2 SV=2
GSMUA_Achr4T20610_001	Significant	Significant	3.28947	3.38818	4.69e-28	2.41e-25	NA	NA
GSMUA_Achr4T20840_001	Significant	Significant	4.56046	3.66037	0	0	PCKA	PCKA_ARATH Phosphoenolpyruvate carboxykinase [ATP] OS=Arabidopsis thaliana GN=PCKA PE=1 SV=1
GSMUA_Achr4T20850_001	Significant	Significant	5.72533	3.93726	6.99e-120	2.51e-40	PCK	PCKA_CUCSA Phosphoenolpyruvate carboxykinase [ATP] OS=Cucumis sativus GN=PCK PE=2 SV=1
GSMUA_Achr4T20870_001	Significant	Significant	2.27759	2.00418	4.97e-64	6.66e-30	NA	NA
GSMUA_Achr4T20880_001	Significant	Significant	0.267222	0.214778	0	0	NA	NA
GSMUA_Achr4T20900_001	Significant	Significant	0.270229	0.456101	2.4e-36	7.93e-12	NA	NA
GSMUA_Achr4T20990_001	Significant	Significant	0.124961	0.219242	0	0	PSBW	PSBW_ARATH Photosystem II reaction center W protein, chloroplastic OS=Arabidopsis thaliana GN=PSBW PE=1 SV=2
GSMUA_Achr4T21020_001	Significant	Significant	0.257205	0.322483	0	0	IAA30	IAA30_ORYSJ Auxin-responsive protein IAA30 OS=Oryza sativa subsp. japonica GN=IAA30 PE=2 SV=1
GSMUA_Achr4T21030_001	Significant	Significant	0.203445	0.434329	0	0	AUX22D	AX22D_VIGRR Auxin-induced protein 22D OS=Vigna radiata var. radiata GN=AUX22D PE=2 SV=1
GSMUA_Achr4T21100_001	Significant	Non-significant	0.290801	0.958346	0	0.128428	NA	NA
GSMUA_Achr4T21160_001	Significant	Non-significant	0.416745	1.40391	5.41e-51	4.5e-09	NA	NA
GSMUA_Achr4T21250_001	Significant	Significant	8.76532	3.83591	0	4.14e-206	NA	NA
GSMUA_Achr4T21280_001	Significant	Non-significant	2.85174	1.68756	0	6.9e-111	ATG8C	ATG8C_ORYSJ Autophagy-related protein 8C OS=Oryza sativa subsp. japonica GN=ATG8C PE=2 SV=1
GSMUA_Achr4T21390_001	Significant	Significant	0.208311	0.435992	1.69e-189	1.89e-38	GATA9	GATA9_ARATH GATA transcription factor 9 OS=Arabidopsis thaliana GN=GATA9 PE=2 SV=1
GSMUA_Achr4T21460_001	Non-significant	Significant	1.44793	11.2193	0.0026327	2.37e-102	NA	NA
GSMUA_Achr4T21470_001	Significant	Non-significant	0.35846	0.792993	8.75e-142	3.86e-10	METE	METE_CATRO 5-methyltetrahydropteroyltriglutamate--homocysteine methyltransferase OS=Catharanthus roseus GN=METE PE=2 SV=1
GSMUA_Achr4T21610_001	Significant	Non-significant	0.242384	0.799431	1.89e-138	0.000198431	NUDT8	NUDT8_ARATH Nudix hydrolase 8 OS=Arabidopsis thaliana GN=NUDT8 PE=2 SV=2
GSMUA_Achr4T21620_001	Significant	Non-significant	3.25455	1.67217	3.83e-136	8.58e-11	VPS32.1	VP321_ARATH Vacuolar protein sorting-associated protein 32 homolog 1 OS=Arabidopsis thaliana GN=VPS32.1 PE=1 SV=1
GSMUA_Achr4T21740_001	Significant	Significant	2.57695	3.00972	1.56e-215	2.64e-276	NA	NA
GSMUA_Achr4T21760_001	Significant	Significant	5.20211	3.97094	7.83e-224	3.31e-105	CYP707A5	ABAH1_ORYSJ Abscisic acid 8'-hydroxylase 1 OS=Oryza sativa subsp. japonica GN=CYP707A5 PE=2 SV=1
GSMUA_Achr4T21910_001	Non-significant	Significant	1.41701	2.7056	3.5e-07	6.03e-34	MYB4	MYB4_ORYSJ Myb-related protein Myb4 OS=Oryza sativa subsp. japonica GN=MYB4 PE=2 SV=2
GSMUA_Achr4T22110_001	Significant	Significant	4.35379	6.87164	0	0	RFS2	RFS2_ARATH Probable galactinol--sucrose galactosyltransferase 2 OS=Arabidopsis thaliana GN=RFS2 PE=2 SV=2
GSMUA_Achr4T22130_001	Non-significant	Significant	0.674026	0.436077	4.71e-36	1.75e-174	NA	NA
GSMUA_Achr4T22140_001	Significant	Non-significant	2.44396	1.44464	1.35e-139	3.68e-21	At2g44860	RLP24_ARATH Probable ribosome biogenesis protein RLP24 OS=Arabidopsis thaliana GN=At2g44860 PE=2 SV=1
GSMUA_Achr4T22150_001	Significant	Significant	2.48231	2.0184	4.19e-300	2.37e-146	NA	NA
GSMUA_Achr4T22170_001	Significant	Non-significant	0.46567	0.608559	2.6e-66	2.94e-42	HPT2	HPT2_ORYSJ Probable homogentisate phytyltransferase 2, chloroplastic OS=Oryza sativa subsp. japonica GN=HPT2 PE=3 SV=2
GSMUA_Achr4T22260_001	Significant	Non-significant	2.50615	1.52671	3.88e-216	2.95e-18	VAMP726	VA726_ARATH Putative vesicle-associated membrane protein 726 OS=Arabidopsis thaliana GN=VAMP726 PE=2 SV=2
GSMUA_Achr4T22350_001	Significant	Non-significant	2.02152	1.27159	2.87e-71	7.3e-13	SPAC6C3.02c	YD52_SCHPO Uncharacterized protein C6C3.02c OS=Schizosaccharomyces pombe (strain 972 / ATCC 24843) GN=SPAC6C3.02c PE=2 SV=1
GSMUA_Achr4T22390_001	Significant	Non-significant	0.20316	0.531873	7.9e-122	1.53e-19	CKX5	CKX5_ARATH Cytokinin dehydrogenase 5 OS=Arabidopsis thaliana GN=CKX5 PE=2 SV=1
GSMUA_Achr4T22600_001	Significant	Significant	2.04039	2.08546	2.84e-175	3.62e-158	MCCA	MCCA_ORYSJ Methylcrotonoyl-CoA carboxylase subunit alpha, mitochondrial OS=Oryza sativa subsp. japonica GN=MCCA PE=2 SV=2
GSMUA_Achr4T22870_001	Significant	Significant	4.61549	5.06185	2.62e-128	5.49e-133	VP14	NCED1_MAIZE 9-cis-epoxycarotenoid dioxygenase 1, chloroplastic OS=Zea mays GN=VP14 PE=1 SV=2
GSMUA_Achr4T23000_001	Significant	Significant	12.7356	5.59193	0	0	CIPK23	CIPKN_ORYSJ CBL-interacting protein kinase 23 OS=Oryza sativa subsp. japonica GN=CIPK23 PE=2 SV=1
GSMUA_Achr4T23090_001	Non-significant	Significant	1.02088	2.23507	0.54409	2.28e-198	XYLB	XYLB_BOVIN Xylulose kinase OS=Bos taurus GN=XYLB PE=2 SV=1
GSMUA_Achr4T23100_001	Significant	Significant	3.80842	11.4085	3.2e-38	1.82e-143	NA	NA
GSMUA_Achr4T23110_001	Significant	Significant	28.8958	33.34	0	0	NA	NA
GSMUA_Achr4T23140_001	Significant	Significant	2.42232	2.44084	6.52e-107	7.45e-109	NA	NA
GSMUA_Achr4T23210_001	Non-significant	Significant	0.84601	2.34684	3.06e-05	3.67e-168	ARR18	ARR18_ARATH Two-component response regulator ARR18 OS=Arabidopsis thaliana GN=ARR18 PE=2 SV=2
GSMUA_Achr4T23250_001	Non-significant	Significant	1.7539	2.33666	2.52e-100	2.38e-201	NA	NA
GSMUA_Achr4T23260_001	Non-significant	Significant	1.27854	2.51271	0.000109919	2.71e-25	NA	NA
GSMUA_Achr4T23410_001	Significant	Significant	5.53413	5.89585	0	2.18e-265	FLS2	FLS2_ARATH LRR receptor-like serine/threonine-protein kinase FLS2 OS=Arabidopsis thaliana GN=FLS2 PE=1 SV=1
GSMUA_Achr4T23590_001	Significant	Significant	0.115023	0.368994	0	4.47e-97	SCR	SCR_ARATH Protein SCARECROW OS=Arabidopsis thaliana GN=SCR PE=1 SV=1
GSMUA_Achr4T23720_001	Significant	Non-significant	2.95987	1.40074	0	8.82e-29	ATG8C	ATG8C_ORYSJ Autophagy-related protein 8C OS=Oryza sativa subsp. japonica GN=ATG8C PE=2 SV=1
GSMUA_Achr4T23940_001	Significant	Significant	0.235913	0.46402	0	0	PSBQ2	PSBQ2_ARATH Oxygen-evolving enhancer protein 3-2, chloroplastic OS=Arabidopsis thaliana GN=PSBQ2 PE=1 SV=2
GSMUA_Achr4T24020_001	Non-significant	Significant	0.933606	2.14554	0.26627	3.43e-48	spg1	SPG1_SCHPO Septum-promoting GTP-binding protein 1 OS=Schizosaccharomyces pombe (strain 972 / ATCC 24843) GN=spg1 PE=1 SV=1
GSMUA_Achr4T24070_001	Non-significant	Significant	1.29417	2.02856	3.32e-10	4.99e-75	brix1	BRX1_XENLA Ribosome biogenesis protein BRX1 homolog OS=Xenopus laevis GN=brix1 PE=2 SV=1
GSMUA_Achr4T24090_001	Significant	Significant	0.0410717	0.114449	0	0	LHCA4	CA4_ARATH Chlorophyll a-b binding protein 4, chloroplastic OS=Arabidopsis thaliana GN=LHCA4 PE=1 SV=1
GSMUA_Achr4T24130_001	Significant	Significant	4.97286	2.05333	0	2.02e-73	SKIP11	SKI11_ARATH F-box/kelch-repeat protein SKIP11 OS=Arabidopsis thaliana GN=SKIP11 PE=1 SV=2
GSMUA_Achr4T24340_001	Significant	Significant	8.36842	5.89312	0	0	PMI2	PMI2_ARATH Protein PLASTID MOVEMENT IMPAIRED 2 OS=Arabidopsis thaliana GN=PMI2 PE=1 SV=1
GSMUA_Achr4T24370_001	Significant	Non-significant	2.71109	1.68654	5.24e-300	2.88e-35	Aer61	AER61_MOUSE Uncharacterized glycosyltransferase AER61 OS=Mus musculus GN=Aer61 PE=2 SV=1
GSMUA_Achr4T24550_001	Significant	Significant	2.38041	2.51779	0	0	NA	NA
GSMUA_Achr4T24680_001	Non-significant	Significant	0.607828	0.151581	1.84e-08	4.97e-154	NA	NA
GSMUA_Achr4T24760_001	Significant	Non-significant	0.395668	0.628649	8.67e-293	8.3e-61	GATA7	GATA7_ARATH GATA transcription factor 7 OS=Arabidopsis thaliana GN=GATA7 PE=2 SV=1
GSMUA_Achr4T24850_001	Significant	Significant	5.32924	2.61221	0	1.22e-93	TREH	TREA_RABIT Trehalase OS=Oryctolagus cuniculus GN=TREH PE=1 SV=1
GSMUA_Achr4T24960_001	Significant	Significant	2.46653	2.22277	4.61e-62	1.51e-52	SCL8	SCL8_ARATH Scarecrow-like protein 8 OS=Arabidopsis thaliana GN=SCL8 PE=2 SV=1
GSMUA_Achr4T25010_001	Significant	Significant	0.0978954	0.17545	0	0	PSAE	PSAE_HORVU Photosystem I reaction center subunit IV, chloroplastic OS=Hordeum vulgare GN=PSAE PE=1 SV=2
GSMUA_Achr4T25100_001	Significant	Significant	0.416764	0.423403	0	0	ATPC1	ATPG1_ARATH ATP synthase gamma chain 1, chloroplastic OS=Arabidopsis thaliana GN=ATPC1 PE=1 SV=1
GSMUA_Achr4T25110_001	Significant	Non-significant	0.47054	0.761586	9.57e-12	0.0375264	NA	NA
GSMUA_Achr4T25150_001	Significant	Non-significant	2.21193	1.54997	0	4.81e-270	PAO	PAO_ARATH Pheophorbide a oxygenase, chloroplastic OS=Arabidopsis thaliana GN=PAO PE=1 SV=1
GSMUA_Achr4T25160_001	Significant	Significant	0.485889	9.91025	6.81e-14	5.56e-136	NA	NA
GSMUA_Achr4T25250_001	Significant	Significant	4.28935	4.70444	0	0	NA	NA
GSMUA_Achr4T25270_001	Significant	Non-significant	2.16477	1.60649	3.21e-170	1.93e-50	NA	NA
GSMUA_Achr4T25320_001	Significant	Significant	12.9477	3.69788	0	4.31e-69	NA	NA
GSMUA_Achr4T25330_001	Significant	Significant	0.405726	0.120055	2.45e-21	0	NA	NA
GSMUA_Achr4T25420_001	Significant	Significant	6.06545	5.86093	6.55e-247	7.52e-169	AKR4C9	AKRC9_ARATH Aldo-keto reductase family 4 member C9 OS=Arabidopsis thaliana GN=AKR4C9 PE=1 SV=1
GSMUA_Achr4T25570_001	Significant	Non-significant	0.459767	0.712252	0	6.47e-146	Esyt2	ESYT2_MOUSE Extended synaptotagmin-2 OS=Mus musculus GN=Esyt2 PE=1 SV=1
GSMUA_Achr4T25770_001	Significant	Significant	0.352163	0.379628	4.84e-233	9.51e-260	NA	NA
GSMUA_Achr4T25840_001	Significant	Non-significant	0.382344	0.972752	2.33e-198	0.375706	At4g16230	GDL64_ARATH GDSL esterase/lipase At4g16230 OS=Arabidopsis thaliana GN=At4g16230 PE=2 SV=2
GSMUA_Achr4T26080_001	Significant	Significant	2.30614	2.28163	1.17e-34	1.05e-32	ERF053	ERF53_ARATH Ethylene-responsive transcription factor ERF053 OS=Arabidopsis thaliana GN=ERF053 PE=2 SV=1
GSMUA_Achr4T26090_001	Significant	Non-significant	2.10355	1.78728	3.16e-152	1.08e-30	P4ha1	P4HA1_RAT Prolyl 4-hydroxylase subunit alpha-1 OS=Rattus norvegicus GN=P4ha1 PE=2 SV=2
GSMUA_Achr4T26100_001	Significant	Significant	3.40645	2.4604	0	1.78e-161	At2g20760	CLC1_ARATH Clathrin light chain 1 OS=Arabidopsis thaliana GN=At2g20760 PE=2 SV=1
GSMUA_Achr4T26180_001	Significant	Non-significant	0.460476	1.36031	1.85e-61	1.75e-06	At4g36180	Y4361_ARATH Probable LRR receptor-like serine/threonine-protein kinase At4g36180 OS=Arabidopsis thaliana GN=At4g36180 PE=1 SV=1
GSMUA_Achr4T26200_001	Significant	Non-significant	0.458103	1.0815	2.36e-56	0.0806478	At4g36180	Y4361_ARATH Probable LRR receptor-like serine/threonine-protein kinase At4g36180 OS=Arabidopsis thaliana GN=At4g36180 PE=1 SV=1
GSMUA_Achr4T26230_001	Significant	Non-significant	0.321352	1.08137	1.42e-232	0.0310962	FLS2	FLS2_ARATH LRR receptor-like serine/threonine-protein kinase FLS2 OS=Arabidopsis thaliana GN=FLS2 PE=1 SV=1
GSMUA_Achr4T26240_001	Significant	Non-significant	2.10751	1.65542	1.4e-306	2.84e-77	GPX6	GPX6_ARATH Probable phospholipid hydroperoxide glutathione peroxidase 6, mitochondrial OS=Arabidopsis thaliana GN=GPX6 PE=2 SV=2
GSMUA_Achr4T26370_001	Significant	Significant	2.95422	2.37978	3.28e-147	1.5e-114	PIP5K8	PI5K8_ARATH Phosphatidylinositol-4-phosphate 5-kinase 8 OS=Arabidopsis thaliana GN=PIP5K8 PE=2 SV=1
GSMUA_Achr4T26400_001	Significant	Non-significant	2.25193	0.909073	0	2.02e-05	SCL8	SCL8_ARATH Scarecrow-like protein 8 OS=Arabidopsis thaliana GN=SCL8 PE=2 SV=1
GSMUA_Achr4T26410_001	Significant	Significant	2.7212	2.47657	1.4e-24	1.37e-16	RHA1A	RHA1A_ARATH RING-H2 zinc finger protein RHA1a OS=Arabidopsis thaliana GN=RHA1A PE=2 SV=1
GSMUA_Achr4T26450_001	Non-significant	Significant	1.90283	8.06607	3.59e-175	0	CAD1	CADH1_ORYSJ Probable cinnamyl alcohol dehydrogenase 1 OS=Oryza sativa subsp. japonica GN=CAD1 PE=2 SV=1
GSMUA_Achr4T26640_001	Significant	Significant	2.67868	2.80837	0	1.82e-222	ankrd13c-a	A13CA_XENLA Ankyrin repeat domain-containing protein 13C-A OS=Xenopus laevis GN=ankrd13c-a PE=2 SV=1
GSMUA_Achr4T26730_001	Significant	Non-significant	0.195669	0.639413	0	1.46e-18	3MAT	3MAT_DAHPI Malonyl-coenzyme A:anthocyanin 3-O-glucoside-6''-O-malonyltransferase OS=Dahlia pinnata GN=3MAT PE=1 SV=1
GSMUA_Achr4T26800_001	Significant	Non-significant	2.81694	1.57877	0	0	CDC48	CDC48_SOYBN Cell division cycle protein 48 homolog OS=Glycine max GN=CDC48 PE=2 SV=1
GSMUA_Achr4T26930_001	Significant	Significant	3.41179	2.20244	5.06e-114	3.83e-18	IMK3	IMK3_ARATH Probable leucine-rich repeat receptor-like protein kinase IMK3 OS=Arabidopsis thaliana GN=IMK3 PE=1 SV=1
GSMUA_Achr4T26980_001	Non-significant	Significant	0.621365	0.350291	1.52e-09	7.73e-21	ERF034	ERF34_ARATH Ethylene-responsive transcription factor ERF034 OS=Arabidopsis thaliana GN=ERF034 PE=2 SV=2
GSMUA_Achr4T27010_001	Non-significant	Significant	1.01624	0.151772	0.816914	1.64e-116	NA	NA
GSMUA_Achr4T27120_001	Non-significant	Significant	1.93786	3.13378	6.13e-97	1.33e-139	LCBK1	LCBK1_ARATH Sphingoid long-chain bases kinase 1 OS=Arabidopsis thaliana GN=LCBK1 PE=1 SV=1
GSMUA_Achr4T27150_001	Non-significant	Significant	1.80266	3.22261	1.82e-39	2.13e-69	NA	NA
GSMUA_Achr4T27170_001	Significant	Non-significant	0.360244	0.932559	4.41e-242	0.0697938	wdr44	WDR44_XENLA WD repeat-containing protein 44 OS=Xenopus laevis GN=wdr44 PE=2 SV=1
GSMUA_Achr4T27210_001	Significant	Non-significant	2.19036	1.46117	0	1.69e-12	HTH	HTH_ARATH Protein HOTHEAD OS=Arabidopsis thaliana GN=HTH PE=1 SV=1
GSMUA_Achr4T27290_001	Significant	Significant	0.448837	0.406091	2.63e-243	1.24e-220	At3g02910	Y2910_ARATH Putative gamma-glutamylcyclotransferase At3g02910 OS=Arabidopsis thaliana GN=At3g02910 PE=2 SV=2
GSMUA_Achr4T27330_001	Significant	Non-significant	2.55741	1.48372	1.6e-81	1.06e-10	At4g09580	Y4958_ARATH Uncharacterized membrane protein At4g09580 OS=Arabidopsis thaliana GN=At4g09580 PE=1 SV=1
GSMUA_Achr4T27410_001	Significant	Significant	0.137129	0.341685	0	0	NA	NA
GSMUA_Achr4T27580_001	Non-significant	Significant	1.96546	2.00749	1.83e-138	2.01e-126	DAG	DAG_ANTMA DAG protein, chloroplastic OS=Antirrhinum majus GN=DAG PE=2 SV=1
GSMUA_Achr4T27630_001	Significant	Significant	0.104969	0.228296	0	0	SYM1	SYM1_ASHGO Protein SYM1 OS=Ashbya gossypii (strain ATCC 10895 / CBS 109.51 / FGSC 9923 / NRRL Y-1056) GN=SYM1 PE=3 SV=1
GSMUA_Achr4T27720_001	Significant	Non-significant	2.81069	1.30238	1.9e-88	5.13e-08	ATG8C	ATG8C_ORYSJ Autophagy-related protein 8C OS=Oryza sativa subsp. japonica GN=ATG8C PE=2 SV=1
GSMUA_Achr4T27830_001	Non-significant	Significant	0.646534	2.38864	3.99e-155	3.57e-150	ALF5	ALF5_ARATH MATE efflux family protein ALF5 OS=Arabidopsis thaliana GN=ALF5 PE=2 SV=1
GSMUA_Achr4T28140_001	Non-significant	Significant	1.90587	2.56801	3.97e-53	1.28e-68	NA	NA
GSMUA_Achr4T28160_001	Non-significant	Significant	1.17828	2.54253	4.07e-33	0	AKHSDH1	AKH1_MAIZE Bifunctional aspartokinase/homoserine dehydrogenase 1, chloroplastic OS=Zea mays GN=AKHSDH1 PE=2 SV=1
GSMUA_Achr4T28430_001	Significant	Non-significant	0.470943	0.540969	0	0	YTHDF2	YTHD2_HUMAN YTH domain family protein 2 OS=Homo sapiens GN=YTHDF2 PE=1 SV=2
GSMUA_Achr4T28600_001	Significant	Non-significant	2.11428	1.6379	2.92e-109	8.99e-20	NA	NA
GSMUA_Achr4T28660_001	Significant	Significant	5.11431	2.51748	2.8e-72	5.25e-37	NA	NA
GSMUA_Achr4T28700_001	Non-significant	Significant	0.572942	4.27063	5.34e-145	0	RPS5	RPS5_ARATH Disease resistance protein RPS5 OS=Arabidopsis thaliana GN=RPS5 PE=1 SV=2
GSMUA_Achr4T28730_001	Significant	Non-significant	0.221782	0.568238	2.2e-246	2.82e-41	CNGC15	CNG15_ARATH Putative cyclic nucleotide-gated ion channel 15 OS=Arabidopsis thaliana GN=CNGC15 PE=2 SV=1
GSMUA_Achr4T28840_001	Significant	Significant	10.5777	15.0411	0	0	BGLU18	BGL18_ORYSJ Beta-glucosidase 18 OS=Oryza sativa subsp. japonica GN=BGLU18 PE=2 SV=2
GSMUA_Achr4T28940_001	Significant	Non-significant	2.01891	1.41087	7.7e-279	6.87e-65	SHKA	AROF_SOLTU Phospho-2-dehydro-3-deoxyheptonate aldolase 1, chloroplastic OS=Solanum tuberosum GN=SHKA PE=1 SV=2
GSMUA_Achr4T29280_001	Significant	Significant	0.260048	0.455908	0	0	PSAE	PSAE_HORVU Photosystem I reaction center subunit IV, chloroplastic OS=Hordeum vulgare GN=PSAE PE=1 SV=2
GSMUA_Achr4T29890_001	Significant	Non-significant	2.47239	1.06199	3.16e-45	0.289336	EMB1374	SUFE_ARATH SufE-like protein, chloroplastic OS=Arabidopsis thaliana GN=EMB1374 PE=1 SV=2
GSMUA_Achr4T29930_001	Significant	Significant	0.27338	2.26837	1.9e-51	7.37e-206	NA	NA
GSMUA_Achr4T29970_001	Significant	Non-significant	0.463178	0.538002	3.49e-38	6.9e-28	NA	NA
GSMUA_Achr4T29990_001	Significant	Significant	0.157499	0.352919	0	0	Os04g0530600	TRXM2_ORYSJ Thioredoxin M2, chloroplastic OS=Oryza sativa subsp. japonica GN=Os04g0530600 PE=2 SV=2
GSMUA_Achr4T30070_001	Significant	Significant	0.410091	0.275811	1.43e-38	5.46e-115	CBL1	CNBL1_ORYSJ Calcineurin B-like protein 1 OS=Oryza sativa subsp. japonica GN=CBL1 PE=2 SV=2
GSMUA_Achr4T30230_001	Significant	Non-significant	0.308863	0.625859	2.3e-243	9.47e-46	NA	NA
GSMUA_Achr4T30280_001	Significant	Significant	4.48384	2.01206	0	1.03e-55	PHT1-5	PHT15_ORYSJ Probable inorganic phosphate transporter 1-5 OS=Oryza sativa subsp. japonica GN=PHT1-5 PE=2 SV=2
GSMUA_Achr4T30290_001	Non-significant	Significant	0.514233	0.270307	1.95e-25	4.87e-140	At5g47070	Y5707_ARATH Probable receptor-like protein kinase At5g47070 OS=Arabidopsis thaliana GN=At5g47070 PE=1 SV=1
GSMUA_Achr4T30300_001	Significant	Significant	0.0893781	0.187774	1.41e-181	9.69e-110	rpoD1	RPOD1_SYNE7 RNA polymerase sigma factor rpoD1 OS=Synechococcus elongatus (strain PCC 7942) GN=rpoD1 PE=3 SV=2
GSMUA_Achr4T30370_001	Significant	Significant	0.126613	0.222928	3.19e-155	2.23e-120	COL4	COL4_ARATH Zinc finger protein CONSTANS-LIKE 4 OS=Arabidopsis thaliana GN=COL4 PE=2 SV=2
GSMUA_Achr4T30400_001	Significant	Non-significant	3.1513	1.55881	1e-36	4.22e-11	NA	NA
GSMUA_Achr4T30410_001	Significant	Significant	3.63823	2.33192	0	1.49e-135	At5g53560	CYB51_ARATH Cytochrome b5 isoform 1 OS=Arabidopsis thaliana GN=At5g53560 PE=1 SV=2
GSMUA_Achr4T30540_001	Significant	Non-significant	0.12137	0.504173	1.44e-129	2.43e-67	NA	NA
GSMUA_Achr4T30560_001	Significant	Significant	0.464899	0.449953	9.08e-66	2.33e-132	NA	NA
GSMUA_Achr4T30670_001	Significant	Significant	0.0706988	0.122734	0	0	COL16	COL16_ARATH Zinc finger protein CONSTANS-LIKE 16 OS=Arabidopsis thaliana GN=COL16 PE=2 SV=2
GSMUA_Achr4T30740_001	Significant	Significant	5.77706	2.18417	0	2.16e-35	ARA12	SUBL_ARATH Subtilisin-like protease OS=Arabidopsis thaliana GN=ARA12 PE=1 SV=1
GSMUA_Achr4T30990_001	Non-significant	Significant	1.07851	4.88829	0.316864	6.58e-113	HSFC2A	HFC2A_ORYSJ Heat stress transcription factor C-2a OS=Oryza sativa subsp. japonica GN=HSFC2A PE=2 SV=1
GSMUA_Achr4T31070_001	Significant	Significant	8.18228	4.59239	0	5.54e-175	NA	NA
GSMUA_Achr4T31180_001	Significant	Non-significant	0.474801	1.26775	4.57e-15	0.112698	NA	NA
GSMUA_Achr4T31190_001	Significant	Non-significant	0.333656	0.91212	6.77e-67	0.29214	NA	NA
GSMUA_Achr4T31540_001	Significant	Significant	2.69881	3.5248	4.31e-88	6.53e-135	CIPK23	CIPKN_ORYSJ CBL-interacting protein kinase 23 OS=Oryza sativa subsp. japonica GN=CIPK23 PE=2 SV=1
GSMUA_Achr4T31770_001	Significant	Non-significant	0.346183	0.892923	0	4.07e-05	PIF5	PIF5_ARATH Transcription factor PIF5 OS=Arabidopsis thaliana GN=PIF5 PE=1 SV=1
GSMUA_Achr4T31780_001	Significant	Non-significant	0.396818	0.581495	4.51e-132	1.35e-94	At1g06690	Y1669_ARATH Uncharacterized oxidoreductase At1g06690, chloroplastic OS=Arabidopsis thaliana GN=At1g06690 PE=1 SV=1
GSMUA_Achr4T31970_001	Significant	Significant	4.42145	15.4984	1.19e-56	4.39e-169	NA	NA
GSMUA_Achr4T32010_001	Significant	Non-significant	0.395735	1.12933	9.14e-98	0.0873482	NAC042	NAC42_ARATH NAC domain-containing protein 42 OS=Arabidopsis thaliana GN=NAC042 PE=2 SV=1
GSMUA_Achr4T32050_001	Significant	Significant	7.33601	2.9116	0	2.02e-43	tmem56-b	TM56B_XENLA Transmembrane protein 56-B OS=Xenopus laevis GN=tmem56-b PE=2 SV=1
GSMUA_Achr4T32300_001	Significant	Non-significant	2.03939	1.48824	2.24e-35	1.96e-14	hrp-1	ROA1_CAEEL Heterogeneous nuclear ribonucleoprotein A1 OS=Caenorhabditis elegans GN=hrp-1 PE=1 SV=1
GSMUA_Achr4T32370_001	Significant	Significant	0.259334	4.27857	1.16e-196	2.61e-238	CYP74A	CP74_LINUS Allene oxide synthase, chloroplastic OS=Linum usitatissimum GN=CYP74A PE=1 SV=1
GSMUA_Achr4T32450_001	Non-significant	Significant	1.79255	2.06378	0	0	NA	NA
GSMUA_Achr4T32560_001	Significant	Non-significant	2.01862	1.54547	1.74e-65	4.1e-16	P4HA1	P4HA1_CHICK Prolyl 4-hydroxylase subunit alpha-1 OS=Gallus gallus GN=P4HA1 PE=1 SV=1
GSMUA_Achr4T32600_001	Significant	Significant	6.8603	11.1352	0	0	NA	NA
GSMUA_Achr4T32630_001	Significant	Significant	5.34234	2.47826	0	3.17e-140	NA	NA
GSMUA_Achr4T32670_001	Significant	Non-significant	2.11216	1.25753	5.27e-233	7.31e-19	NA	NA
[truncated: 2,115 more rows]

## Sheet: Table S4
Supplemental Table S4. Osmotic tolerance genes in FJ relative to BX.
Gene ID	Classification	BX_Osmotic_fc	FJ_Osmotic_fc	Symbol	Functions
GSMUA_Achr10T29700_001	Specifically regulated in FJ	1.40373	10.327	FTSH6	FTSH6_ARATH ATP-dependent zinc metalloprotease FTSH 6, chloroplastic OS=Arabidopsis thaliana GN=FTSH6 PE=2 SV=1
GSMUA_Achr1T21160_001	Specifically regulated in FJ	0.526865	2.87123	HSP18.5-C	HSP16_SOYBN 18.5 kDa class I heat shock protein OS=Glycine max GN=HSP18.5-C PE=3 SV=1
GSMUA_Achr11T22020_001	Specifically regulated in FJ	0.673589	0.386786	ERF1B	ERF92_ARATH Ethylene-responsive transcription factor 1B OS=Arabidopsis thaliana GN=ERF1B PE=2 SV=2
GSMUA_Achr10T00680_001	Specifically regulated in FJ	0.677652	6.1696	HSPRO2	HSPR2_ARATH Nematode resistance protein-like HSPRO2 OS=Arabidopsis thaliana GN=HSPRO2 PE=1 SV=1
GSMUA_Achr10T01540_001	Specifically regulated in FJ	1.08311	3.99947	NA	NA
GSMUA_Achr10T07210_001	Specifically regulated in FJ	0.668716	2.65157	YBR287W	YB8B_YEAST Uncharacterized transporter YBR287W OS=Saccharomyces cerevisiae (strain ATCC 204508 / S288c) GN=YBR287W PE=1 SV=1
GSMUA_Achr10T11030_001	Specifically regulated in FJ	0.677795	6.3469	HSP22.7	HSP41_PEA 22.7 kDa class IV heat shock protein OS=Pisum sativum GN=HSP22.7 PE=2 SV=1
GSMUA_Achr10T19030_001	Specifically regulated in FJ	1.47103	4.35456	RAP2-4	RAP24_ARATH Ethylene-responsive transcription factor RAP2-4 OS=Arabidopsis thaliana GN=RAP2-4 PE=1 SV=1
GSMUA_Achr10T19620_001	Specifically regulated in FJ	0.891009	0.190146	At5g22090	FAFL_ARATH Protein FAF-like, chloroplastic OS=Arabidopsis thaliana GN=At5g22090 PE=2 SV=1
GSMUA_Achr10T22580_001	Specifically regulated in FJ	1.54959	9.77049	At3g19950	RNG1L_ARATH E3 ubiquitin-protein ligase RING1-like OS=Arabidopsis thaliana GN=At3g19950 PE=2 SV=1
GSMUA_Achr10T22800_001	Specifically regulated in FJ	0.700299	2.14924	HSP70	HSP7C_PETHY Heat shock cognate 70 kDa protein OS=Petunia hybrida GN=HSP70 PE=2 SV=1
GSMUA_Achr10T22810_001	Specifically regulated in FJ	0.933621	2.3364	HSP70	HSP7C_PETHY Heat shock cognate 70 kDa protein OS=Petunia hybrida GN=HSP70 PE=2 SV=1
GSMUA_Achr10T22990_001	Specifically regulated in FJ	1.52358	2.74932	Dolpp1	DOPP1_MOUSE Dolichyldiphosphatase 1 OS=Mus musculus GN=Dolpp1 PE=2 SV=1
GSMUA_Achr11T07180_001	Specifically regulated in FJ	0.888518	4.04533	NA	NA
GSMUA_Achr1T02450_001	Specifically regulated in FJ	1.22943	2.94281	ATJ11	DNJ11_ARATH Chaperone protein dnaJ 11, chloroplastic OS=Arabidopsis thaliana GN=ATJ11 PE=1 SV=2
GSMUA_Achr1T13130_001	Specifically regulated in FJ	1.65342	0.284051	At1g77060	CPPM_ARATH Carboxyvinyl-carboxyphosphonate phosphorylmutase, chloroplastic OS=Arabidopsis thaliana GN=At1g77060 PE=1 SV=2
GSMUA_Achr2T03700_001	Specifically regulated in FJ	0.871472	2.99251	NA	NA
GSMUA_Achr2T07920_001	Specifically regulated in FJ	0.533289	0.315927	SDT1	SDT1_YEAST Suppressor of disruption of TFIIS OS=Saccharomyces cerevisiae (strain ATCC 204508 / S288c) GN=SDT1 PE=1 SV=1
GSMUA_Achr2T12720_001	Specifically regulated in FJ	0.661067	0.280799	GDH1	DHE3_MAIZE Glutamate dehydrogenase OS=Zea mays GN=GDH1 PE=1 SV=1
GSMUA_Achr2T13410_001	Specifically regulated in FJ	1.10409	5.43936	ZAT10	ZAT10_ARATH Zinc finger protein ZAT10 OS=Arabidopsis thaliana GN=ZAT10 PE=2 SV=1
GSMUA_Achr3T15740_001	Specifically regulated in FJ	0.643997	2.13006	HSFC1	HSFC1_ARATH Heat stress transcription factor C-1 OS=Arabidopsis thaliana GN=HSFC1 PE=2 SV=1
GSMUA_Achr3T30390_001	Specifically regulated in FJ	1.16852	2.64776	NA	NA
GSMUA_Achr4T02930_001	Specifically regulated in FJ	0.784678	5.1493	APL2	GLGL2_ARATH Glucose-1-phosphate adenylyltransferase large subunit 2, chloroplastic OS=Arabidopsis thaliana GN=APL2 PE=2 SV=2
GSMUA_Achr4T14630_001	Specifically regulated in FJ	0.567841	0.057751	Mcu	MCU_MOUSE Calcium uniporter protein, mitochondrial OS=Mus musculus GN=Mcu PE=2 SV=2
GSMUA_Achr4T23250_001	Specifically regulated in FJ	1.7539	2.33666	NA	NA
GSMUA_Achr4T26980_001	Specifically regulated in FJ	0.621365	0.350291	ERF034	ERF34_ARATH Ethylene-responsive transcription factor ERF034 OS=Arabidopsis thaliana GN=ERF034 PE=2 SV=2
GSMUA_Achr4T30990_001	Specifically regulated in FJ	1.07851	4.88829	HSFC2A	HFC2A_ORYSJ Heat stress transcription factor C-2a OS=Oryza sativa subsp. japonica GN=HSFC2A PE=2 SV=1
GSMUA_Achr5T17600_001	Specifically regulated in FJ	1.70465	2.24989	PIP5K1	PI5K1_ARATH Phosphatidylinositol-4-phosphate 5-kinase 1 OS=Arabidopsis thaliana GN=PIP5K1 PE=1 SV=1
GSMUA_Achr5T18590_001	Specifically regulated in FJ	0.846225	0.442729	rbcL	RBL_ACOCL Ribulose bisphosphate carboxylase large chain OS=Acorus calamus GN=rbcL PE=3 SV=2
GSMUA_Achr5T22180_001	Specifically regulated in FJ	0.800297	17.8847	HARBI1	HARB1_HUMAN Putative nuclease HARBI1 OS=Homo sapiens GN=HARBI1 PE=1 SV=1
GSMUA_Achr5T24900_001	Specifically regulated in FJ	0.845339	4.77957	At1g80440	FBK30_ARATH F-box/kelch-repeat protein At1g80440 OS=Arabidopsis thaliana GN=At1g80440 PE=2 SV=1
GSMUA_Achr5T29460_001	Specifically regulated in FJ	1.07874	0.451529	NA	NA
GSMUA_Achr6T06880_001	Specifically regulated in FJ	0.95244	0.074563	AVT1	AVT1_YEAST Vacuolar amino acid transporter 1 OS=Saccharomyces cerevisiae (strain ATCC 204508 / S288c) GN=AVT1 PE=1 SV=1
GSMUA_Achr6T10440_001	Specifically regulated in FJ	1.02226	2.27075	RAP2-4	RAP24_ARATH Ethylene-responsive transcription factor RAP2-4 OS=Arabidopsis thaliana GN=RAP2-4 PE=1 SV=1
GSMUA_Achr6T22540_001	Specifically regulated in FJ	1.15285	6.71994	NA	NA
GSMUA_Achr7T06910_001	Specifically regulated in FJ	0.512976	7.71538	ERF5	ERF5_TOBAC Ethylene-responsive transcription factor 5 OS=Nicotiana tabacum GN=ERF5 PE=2 SV=1
GSMUA_Achr7T07610_001	Specifically regulated in FJ	0.868657	0.141452	PSBW	PSBW_ARATH Photosystem II reaction center W protein, chloroplastic OS=Arabidopsis thaliana GN=PSBW PE=1 SV=2
GSMUA_Achr7T16090_001	Specifically regulated in FJ	1.36535	25.5708	WRKY40	WRK40_ARATH Probable WRKY transcription factor 40 OS=Arabidopsis thaliana GN=WRKY40 PE=1 SV=1
GSMUA_Achr8T14310_001	Specifically regulated in FJ	0.639816	0.0766614	NA	NA
GSMUA_Achr8T18920_001	Specifically regulated in FJ	1.06915	3.92452	NA	NA
GSMUA_Achr8T24700_001	Specifically regulated in FJ	1.89184	3.29931	WIN2	P2C59_ARATH Probable protein phosphatase 2C 59 OS=Arabidopsis thaliana GN=WIN2 PE=1 SV=1
GSMUA_Achr9T00513_001	Specifically regulated in FJ	0.927871	2.05362	NA	NA
GSMUA_Achr9T01940_001	Specifically regulated in FJ	0.723448	0.446535	NRT3.1	NRT31_ARATH High-affinity nitrate transporter 3.1 OS=Arabidopsis thaliana GN=NRT3.1 PE=1 SV=1
GSMUA_Achr9T08100_001	Specifically regulated in FJ	1.42577	3.41831	NA	NA
GSMUA_Achr9T21250_001	Specifically regulated in FJ	0.772113	0.285202	PAO4	PAO4_ARATH Probable polyamine oxidase 4 OS=Arabidopsis thaliana GN=PAO4 PE=1 SV=1
GSMUA_Achr9T28020_001	Specifically regulated in FJ	1.28631	2.26799	RPM1	RPM1_ARATH Disease resistance protein RPM1 OS=Arabidopsis thaliana GN=RPM1 PE=1 SV=1
GSMUA_Achr9T29700_001	Specifically regulated in FJ	0.944932	8.95403	CAF1-11	CAF1K_ARATH Probable CCR4-associated factor 1 homolog 11 OS=Arabidopsis thaliana GN=CAF1-11 PE=2 SV=1
GSMUA_AchrUn_randomT00920_001	Specifically regulated in FJ	1.30587	6.85563	yhjX	YHJX_ECOLI Inner membrane protein yhjX OS=Escherichia coli (strain K12) GN=yhjX PE=1 SV=1
GSMUA_AchrUn_randomT04690_001	Specifically regulated in FJ	0.786277	14.8849	RHA1A	RHA1A_ARATH RING-H2 zinc finger protein RHA1a OS=Arabidopsis thaliana GN=RHA1A PE=2 SV=1
GSMUA_AchrUn_randomT21790_001	Specifically regulated in FJ	0.993886	0.379632	psaA	PSAA_PHAAO Photosystem I P700 chlorophyll a apoprotein A1 OS=Phalaenopsis aphrodite subsp. formosana GN=psaA PE=3 SV=1
GSMUA_AchrUn_randomT23790_001	Specifically regulated in FJ	1.08609	27.2023	FHT	FL3H_DIACA Naringenin,2-oxoglutarate 3-dioxygenase OS=Dianthus caryophyllus GN=FHT PE=2 SV=1
GSMUA_Achr10T01480_001	Specifically regulated in FJ	0.794441	2.34834	NA	NA
GSMUA_Achr10T03030_001	Specifically regulated in FJ	1.38795	0.46954	DOF2.1	DOF21_ARATH Dof zinc finger protein DOF2.1 OS=Arabidopsis thaliana GN=DOF2.1 PE=2 SV=2
GSMUA_Achr10T06470_001	Specifically regulated in FJ	1.46871	2.76107	NA	NA
GSMUA_Achr10T11020_001	Specifically regulated in FJ	0.773398	0.434963	At4g24660	Y4466_ARATH ZF-HD homeobox protein At4g24660 OS=Arabidopsis thaliana GN=At4g24660 PE=1 SV=1
GSMUA_Achr10T14730_001	Specifically regulated in FJ	1.11635	2.32178	PUP11	PUP11_ARATH Probable purine permease 11 OS=Arabidopsis thaliana GN=PUP11 PE=1 SV=1
GSMUA_Achr10T16280_001	Specifically regulated in FJ	1.1944	2.05686	At1g78600	STHY_ARATH Probable salt tolerance-like protein At1g78600 OS=Arabidopsis thaliana GN=At1g78600 PE=1 SV=2
GSMUA_Achr10T18180_001	Specifically regulated in FJ	1.95725	0.223585	CYP81E1	C81E1_GLYEC Isoflavone 2'-hydroxylase OS=Glycyrrhiza echinata GN=CYP81E1 PE=1 SV=2
GSMUA_Achr10T20280_001	Specifically regulated in FJ	0.952437	2.97948	ALA9	ALA9_ARATH Putative phospholipid-transporting ATPase 9 OS=Arabidopsis thaliana GN=ALA9 PE=2 SV=1
GSMUA_Achr10T20590_001	Specifically regulated in FJ	0.574852	5.34925	CHSJ	CHSJ_PETHY Chalcone synthase J OS=Petunia hybrida GN=CHSJ PE=2 SV=2
GSMUA_Achr10T22750_001	Specifically regulated in FJ	1.52634	2.32606	PUB33	PUB33_ARATH U-box domain-containing protein 33 OS=Arabidopsis thaliana GN=PUB33 PE=2 SV=2
GSMUA_Achr10T25950_001	Specifically regulated in FJ	1.11033	0.481019	PAP3	PPA3_ARATH Purple acid phosphatase 3 OS=Arabidopsis thaliana GN=PAP3 PE=2 SV=1
GSMUA_Achr11T02350_001	Specifically regulated in FJ	0.94472	0.335413	UGT92A1	U92A1_ARATH UDP-glycosyltransferase 92A1 OS=Arabidopsis thaliana GN=UGT92A1 PE=2 SV=1
GSMUA_Achr11T07600_001	Specifically regulated in FJ	1.1236	2.39519	NA	NA
GSMUA_Achr11T09290_001	Specifically regulated in FJ	0.512944	2.01615	TIFY10B	TI10B_ARATH Protein TIFY 10B OS=Arabidopsis thaliana GN=TIFY10B PE=1 SV=1
GSMUA_Achr11T17410_001	Specifically regulated in FJ	1.30905	2.00635	PP2A13	P2A13_ARATH F-box protein PP2-A13 OS=Arabidopsis thaliana GN=PP2A13 PE=1 SV=1
GSMUA_Achr11T20100_001	Specifically regulated in FJ	1.53536	2.42455	CYS6	CYT6_ARATH Cysteine proteinase inhibitor 6 OS=Arabidopsis thaliana GN=CYS6 PE=1 SV=2
GSMUA_Achr11T25730_001	Specifically regulated in FJ	1.20419	3.07733	Os06g0675700	AGLU_ORYSJ Probable alpha-glucosidase Os06g0675700 OS=Oryza sativa subsp. japonica GN=Os06g0675700 PE=1 SV=1
GSMUA_Achr1T07390_001	Specifically regulated in FJ	1.03145	6.78666	At5g10080	ASPL1_ARATH Aspartic proteinase-like protein 1 OS=Arabidopsis thaliana GN=At5g10080 PE=1 SV=1
GSMUA_Achr1T11810_001	Specifically regulated in FJ	1.56368	2.31729	NA	NA
GSMUA_Achr1T14310_001	Specifically regulated in FJ	0.803185	0.494344	NA	NA
GSMUA_Achr1T25560_001	Specifically regulated in FJ	1.85829	2.94329	GSTU18	GSTUI_ARATH Glutathione S-transferase U18 OS=Arabidopsis thaliana GN=GSTU18 PE=2 SV=1
GSMUA_Achr1T25570_001	Specifically regulated in FJ	1.17559	3.5801	NA	NA
GSMUA_Achr2T02640_001	Specifically regulated in FJ	1.60536	3.24958	HAK11	HAK11_ORYSJ Probable potassium transporter 11 OS=Oryza sativa subsp. japonica GN=HAK11 PE=2 SV=3
GSMUA_Achr2T02650_001	Specifically regulated in FJ	1.84507	3.29136	HAK11	HAK11_ORYSJ Probable potassium transporter 11 OS=Oryza sativa subsp. japonica GN=HAK11 PE=2 SV=3
GSMUA_Achr2T02760_001	Specifically regulated in FJ	1.52782	2.17496	GMD1	GMD1_ARATH GDP-mannose 4,6 dehydratase 1 OS=Arabidopsis thaliana GN=GMD1 PE=2 SV=1
GSMUA_Achr2T04550_001	Specifically regulated in FJ	1.44987	2.61574	Os04g0609600	P2C44_ORYSJ Probable protein phosphatase 2C 44 OS=Oryza sativa subsp. japonica GN=Os04g0609600 PE=2 SV=1
GSMUA_Achr2T05650_001	Specifically regulated in FJ	0.663797	0.487366	NA	NA
GSMUA_Achr2T08960_001	Specifically regulated in FJ	0.511152	0.438715	NA	NA
GSMUA_Achr2T17930_001	Specifically regulated in FJ	1.44586	2.26813	DAG	DAG_ANTMA DAG protein, chloroplastic OS=Antirrhinum majus GN=DAG PE=2 SV=1
GSMUA_Achr2T22240_001	Specifically regulated in FJ	1.85183	3.29571	TFT7	14337_SOLLC 14-3-3 protein 7 OS=Solanum lycopersicum GN=TFT7 PE=2 SV=2
GSMUA_Achr3T03750_001	Specifically regulated in FJ	0.522621	0.387841	FAD2-2	FD6E2_SOYBN Omega-6 fatty acid desaturase, endoplasmic reticulum isozyme 2 OS=Glycine max GN=FAD2-2 PE=2 SV=1
GSMUA_Achr3T07560_001	Specifically regulated in FJ	1.60867	2.46071	TPS6	TPS6_ARATH Alpha,alpha-trehalose-phosphate synthase [UDP-forming] 6 OS=Arabidopsis thaliana GN=TPS6 PE=1 SV=2
GSMUA_Achr3T14300_001	Specifically regulated in FJ	1.52961	2.68148	TSJT1	TSJT1_TOBAC Stem-specific protein TSJT1 OS=Nicotiana tabacum GN=TSJT1 PE=2 SV=1
GSMUA_Achr3T14600_001	Specifically regulated in FJ	1.42363	0.301636	BAG1	BAG1_ARATH BAG family molecular chaperone regulator 1 OS=Arabidopsis thaliana GN=BAG1 PE=1 SV=1
GSMUA_Achr3T29020_001	Specifically regulated in FJ	1.23668	19.6044	DNAJB6	DNJB6_BOVIN DnaJ homolog subfamily B member 6 OS=Bos taurus GN=DNAJB6 PE=2 SV=1
GSMUA_Achr4T02230_001	Specifically regulated in FJ	1.24154	3.29528	aifB	AIFB_DICDI Apoptosis-inducing factor homolog B OS=Dictyostelium discoideum GN=aifB PE=3 SV=1
GSMUA_Achr4T05040_001	Specifically regulated in FJ	1.68018	2.28472	At4g16230	GDL64_ARATH GDSL esterase/lipase At4g16230 OS=Arabidopsis thaliana GN=At4g16230 PE=2 SV=2
GSMUA_Achr4T11470_001	Specifically regulated in FJ	1.02832	2.05745	NA	NA
GSMUA_Achr4T14870_001	Specifically regulated in FJ	1.53214	2.73384	NA	NA
GSMUA_Achr4T15700_001	Specifically regulated in FJ	0.910639	2.34361	NA	NA
GSMUA_Achr4T16250_001	Specifically regulated in FJ	1.4082	3.51093	FRK1	SCRK1_MAIZE Fructokinase-1 OS=Zea mays GN=FRK1 PE=1 SV=1
GSMUA_Achr4T16910_001	Specifically regulated in FJ	0.51974	0.228432	BOU	MCAT_ARATH Mitochondrial carnitine/acylcarnitine carrier-like protein OS=Arabidopsis thaliana GN=BOU PE=1 SV=1
GSMUA_Achr4T22130_001	Specifically regulated in FJ	0.674026	0.436077	NA	NA
GSMUA_Achr5T00290_001	Specifically regulated in FJ	0.506193	0.392857	TUBB1	TBB1_MAIZE Tubulin beta-1 chain OS=Zea mays GN=TUBB1 PE=2 SV=1
GSMUA_Achr5T01190_001	Specifically regulated in FJ	0.532278	0.408823	At1g03370	C2GR1_ARATH C2 and GRAM domain-containing protein At1g03370 OS=Arabidopsis thaliana GN=At1g03370 PE=2 SV=4
GSMUA_Achr5T02210_001	Specifically regulated in FJ	1.80288	2.21457	STK38L	ST38L_HUMAN Serine/threonine-protein kinase 38-like OS=Homo sapiens GN=STK38L PE=1 SV=3
GSMUA_Achr5T04990_001	Specifically regulated in FJ	0.792962	0.252984	NA	NA
GSMUA_Achr5T06180_001	Specifically regulated in FJ	1.7949	4.15181	PDR7	PDR7_ORYSJ Putative pleiotropic drug resistance protein 7 OS=Oryza sativa subsp. japonica GN=PDR7 PE=3 SV=1
GSMUA_Achr5T07190_001	Specifically regulated in FJ	1.80472	2.42061	At3g12360	Y3236_ARATH Ankyrin repeat-containing protein At3g12360 OS=Arabidopsis thaliana GN=At3g12360 PE=2 SV=1
GSMUA_Achr5T07710_001	Specifically regulated in FJ	1.06055	8.00518	HSP26-A	GSTX6_SOYBN Probable glutathione S-transferase OS=Glycine max GN=HSP26-A PE=2 SV=1
GSMUA_Achr5T07870_001	Specifically regulated in FJ	1.55412	2.48766	NA	NA
GSMUA_Achr5T08340_001	Specifically regulated in FJ	1.37477	5.22746	AMY1.7	AMY3C_ORYSJ Alpha-amylase isozyme 3C OS=Oryza sativa subsp. japonica GN=AMY1.7 PE=2 SV=2
GSMUA_Achr5T08410_001	Specifically regulated in FJ	0.590061	2.51897	Gpr107	GP107_MOUSE Protein GPR107 OS=Mus musculus GN=Gpr107 PE=2 SV=2
GSMUA_Achr5T09180_001	Specifically regulated in FJ	1.68904	2.05416	NA	NA
GSMUA_Achr5T18850_001	Specifically regulated in FJ	1.62899	2.18084	ATJ11	DNJ11_ARATH Chaperone protein dnaJ 11, chloroplastic OS=Arabidopsis thaliana GN=ATJ11 PE=1 SV=2
GSMUA_Achr5T22110_001	Specifically regulated in FJ	0.766519	3.15498	TIFY10B	TI10B_ARATH Protein TIFY 10B OS=Arabidopsis thaliana GN=TIFY10B PE=1 SV=1
GSMUA_Achr5T24390_001	Specifically regulated in FJ	1.59027	2.47228	NA	NA
GSMUA_Achr5T24890_001	Specifically regulated in FJ	1.28203	2.28222	Mgll	MGLL_MOUSE Monoglyceride lipase OS=Mus musculus GN=Mgll PE=1 SV=1
GSMUA_Achr6T00900_001	Specifically regulated in FJ	1.53262	4.11225	BHLH41	BH041_ARATH Putative transcription factor bHLH041 OS=Arabidopsis thaliana GN=BHLH41 PE=4 SV=1
GSMUA_Achr6T02010_001	Specifically regulated in FJ	0.824258	0.380983	NA	NA
GSMUA_Achr6T02690_001	Specifically regulated in FJ	1.03936	2.04604	MYB306	MYB06_ANTMA Myb-related protein 306 OS=Antirrhinum majus GN=MYB306 PE=2 SV=1
GSMUA_Achr6T03290_001	Specifically regulated in FJ	1.4816	2.61386	cotA	COTA_BACSU Spore coat protein A OS=Bacillus subtilis GN=cotA PE=1 SV=4
GSMUA_Achr6T06650_001	Specifically regulated in FJ	1.18036	2.08628	maoI	AMO1_ARTS1 Primary amine oxidase OS=Arthrobacter sp. (strain P1) GN=maoI PE=1 SV=1
GSMUA_Achr6T06830_001	Specifically regulated in FJ	1.24054	2.34472	sec61a	SC61A_DICDI Protein transport protein Sec61 subunit alpha OS=Dictyostelium discoideum GN=sec61a PE=3 SV=1
GSMUA_Achr6T16620_001	Specifically regulated in FJ	0.539312	2.12946	NFYC4	NFYC4_ARATH Nuclear transcription factor Y subunit C-4 OS=Arabidopsis thaliana GN=NFYC4 PE=2 SV=1
GSMUA_Achr6T24440_001	Specifically regulated in FJ	0.674429	0.494874	SULTR3;1	SUT31_ARATH Sulfate transporter 3.1 OS=Arabidopsis thaliana GN=SULTR3;1 PE=2 SV=1
GSMUA_Achr6T24520_001	Specifically regulated in FJ	0.572795	0.482323	NA	NA
GSMUA_Achr6T24810_001	Specifically regulated in FJ	1.5256	2.43137	Os03g0199100	U496A_ORYSJ UPF0496 protein 1 OS=Oryza sativa subsp. japonica GN=Os03g0199100 PE=2 SV=1
GSMUA_Achr6T27860_001	Specifically regulated in FJ	1.36487	4.17145	LECRK91	LRK91_ARATH L-type lectin-domain containing receptor kinase IX.1 OS=Arabidopsis thaliana GN=LECRK91 PE=2 SV=1
GSMUA_Achr6T30430_001	Specifically regulated in FJ	1.42662	3.65307	NA	NA
GSMUA_Achr6T30780_001	Specifically regulated in FJ	1.57647	3.10084	CYP81D1	C81D1_ARATH Cytochrome P450 81D1 OS=Arabidopsis thaliana GN=CYP81D1 PE=2 SV=1
GSMUA_Achr6T33870_001	Specifically regulated in FJ	1.31164	2.88363	LAC25	LAC25_ORYSJ Laccase-25 OS=Oryza sativa subsp. japonica GN=LAC25 PE=2 SV=1
GSMUA_Achr6T34030_001	Specifically regulated in FJ	1.14316	14.6334	NA	NA
GSMUA_Achr6T35580_001	Specifically regulated in FJ	0.901624	0.490652	NA	NA
GSMUA_Achr7T00040_001	Specifically regulated in FJ	1.91763	9.96808	IRL	IFRH_MAIZE Isoflavone reductase homolog IRL OS=Zea mays GN=IRL PE=2 SV=1
GSMUA_Achr7T01430_001	Specifically regulated in FJ	1.09286	3.11565	p20	YP20_BACLI Uncharacterized N-acetyltransferase p20 OS=Bacillus licheniformis GN=p20 PE=4 SV=1
GSMUA_Achr7T10180_001	Specifically regulated in FJ	0.63699	0.491811	NA	NA
GSMUA_Achr7T15940_001	Specifically regulated in FJ	1.91343	3.09444	NA	NA
GSMUA_Achr7T16310_001	Specifically regulated in FJ	1.4864	4.09019	TPS9	TPS9_ARATH Probable alpha,alpha-trehalose-phosphate synthase [UDP-forming] 9 OS=Arabidopsis thaliana GN=TPS9 PE=1 SV=1
GSMUA_Achr7T16420_001	Specifically regulated in FJ	1.2514	0.478727	NA	NA
GSMUA_Achr7T17260_001	Specifically regulated in FJ	1.37184	3.06244	NA	NA
GSMUA_Achr7T25100_001	Specifically regulated in FJ	1.13339	2.36122	NSL1	NSL1_ARATH MACPF domain-containing protein NSL1 OS=Arabidopsis thaliana GN=NSL1 PE=1 SV=1
GSMUA_Achr7T25450_001	Specifically regulated in FJ	1.96149	3.0872	CYP72A1	C72A1_CATRO Secologanin synthase OS=Catharanthus roseus GN=CYP72A1 PE=2 SV=1
GSMUA_Achr7T27050_001	Specifically regulated in FJ	0.945641	5.72446	SDT1	SDT1_YEAST Suppressor of disruption of TFIIS OS=Saccharomyces cerevisiae (strain ATCC 204508 / S288c) GN=SDT1 PE=1 SV=1
GSMUA_Achr8T05220_001	Specifically regulated in FJ	1.29896	2.03497	At2g16250	Y2165_ARATH Probable LRR receptor-like serine/threonine-protein kinase At2g16250 OS=Arabidopsis thaliana GN=At2g16250 PE=1 SV=1
GSMUA_Achr8T06240_001	Specifically regulated in FJ	1.94791	2.53425	LIP4	LIP4_ARATH GDSL esterase/lipase LIP-4 OS=Arabidopsis thaliana GN=LIP4 PE=2 SV=1
GSMUA_Achr8T07870_001	Specifically regulated in FJ	1.16097	2.2034	SKIP15	SKI15_ARATH SKP1-interacting partner 15 OS=Arabidopsis thaliana GN=SKIP15 PE=1 SV=1
GSMUA_Achr8T24600_001	Specifically regulated in FJ	0.678381	0.392446	NA	NA
GSMUA_Achr8T27680_001	Specifically regulated in FJ	1.55565	0.405868	NA	NA
GSMUA_Achr8T27910_001	Specifically regulated in FJ	1.59956	9.26304	SE2	CHIE_BETVU Acidic endochitinase SE2 OS=Beta vulgaris GN=SE2 PE=1 SV=1
GSMUA_Achr8T28270_001	Specifically regulated in FJ	1.32051	2.71966	At1g67480	FBK28_ARATH F-box/kelch-repeat protein At1g67480 OS=Arabidopsis thaliana GN=At1g67480 PE=2 SV=1
GSMUA_Achr9T11620_001	Specifically regulated in FJ	0.686549	3.27535	HSP15.4	HS154_ARATH 15.4 kDa class V heat shock protein OS=Arabidopsis thaliana GN=HSP15.4 PE=2 SV=1
GSMUA_Achr9T12380_001	Specifically regulated in FJ	1.12071	0.198079	FAD2-2	FD6E2_SOYBN Omega-6 fatty acid desaturase, endoplasmic reticulum isozyme 2 OS=Glycine max GN=FAD2-2 PE=2 SV=1
GSMUA_Achr9T13000_001	Specifically regulated in FJ	0.814986	0.323169	NA	NA
GSMUA_Achr9T17960_001	Specifically regulated in FJ	1.30953	0.459224	NA	NA
GSMUA_Achr9T22810_001	Specifically regulated in FJ	0.785026	2.01133	MKK4	M2K4_ARATH Mitogen-activated protein kinase kinase 4 OS=Arabidopsis thaliana GN=MKK4 PE=1 SV=1
GSMUA_Achr9T27520_001	Specifically regulated in FJ	0.951271	2.84767	NA	NA
GSMUA_Achr9T28820_001	Specifically regulated in FJ	1.23196	5.65147	PUB17	PUB17_ARATH U-box domain-containing protein 17 OS=Arabidopsis thaliana GN=PUB17 PE=2 SV=1
GSMUA_AchrUn_randomT02080_001	Specifically regulated in FJ	1.32177	2.16386	NA	NA
GSMUA_AchrUn_randomT02100_001	Specifically regulated in FJ	1.14026	2.0739	CMTA2	CMTA2_ARATH Calmodulin-binding transcription activator 2 OS=Arabidopsis thaliana GN=CMTA2 PE=1 SV=1
GSMUA_AchrUn_randomT02510_001	Specifically regulated in FJ	1.03155	2.46308	SAT1	SAT1_ARATH Serine acetyltransferase 1, chloroplastic OS=Arabidopsis thaliana GN=SAT1 PE=1 SV=2
GSMUA_AchrUn_randomT06270_001	Specifically regulated in FJ	0.900726	4.64478	RMA1H1	RMA1_CAPAN E3 ubiquitin-protein ligase RMA1H1 OS=Capsicum annuum GN=RMA1H1 PE=1 SV=1
GSMUA_AchrUn_randomT09350_001	Specifically regulated in FJ	0.685159	0.433029	Os09g0533900	GUN24_ORYSJ Endoglucanase 24 OS=Oryza sativa subsp. japonica GN=Os09g0533900 PE=2 SV=1
GSMUA_AchrUn_randomT10530_001	Specifically regulated in FJ	0.872104	2.12323	OMT2	Q8OMT_MENPI 8-hydroxyquercetin 8-O-methyltransferase OS=Mentha piperita GN=OMT2 PE=1 SV=1
GSMUA_AchrUn_randomT16900_001	Specifically regulated in FJ	0.535329	0.364967	NA	NA
GSMUA_AchrUn_randomT24810_001	Specifically regulated in FJ	1.91453	6.16642	HSR201	BEBT_TOBAC Benzyl alcohol O-benzoyltransferase OS=Nicotiana tabacum GN=HSR201 PE=1 SV=1
GSMUA_AchrUn_randomT26730_001	Specifically regulated in FJ	1.10819	2.53086	PR1	PR1_ASPOF Pathogenesis-related protein 1 OS=Asparagus officinalis GN=PR1 PE=2 SV=1
GSMUA_AchrUn_randomT27500_001	Specifically regulated in FJ	1.03104	2.33986	CYP734A6	C7346_ORYSJ Cytochrome P450 734A6 OS=Oryza sativa subsp. japonica GN=CYP734A6 PE=2 SV=1
GSMUA_Achr10T01120_001	Specifically regulated in FJ	1.72982	6.91685	UBC10	UBC10_ARATH Ubiquitin-conjugating enzyme E2 10 OS=Arabidopsis thaliana GN=UBC10 PE=1 SV=1
GSMUA_Achr10T02080_001	Specifically regulated in FJ	1.47171	2.01154	Os01g0295700	P2C02_ORYSJ Probable protein phosphatase 2C 2 OS=Oryza sativa subsp. japonica GN=Os01g0295700 PE=2 SV=1
GSMUA_Achr10T04570_001	Specifically regulated in FJ	1.37955	4.43026	NAC002	NAC2_ARATH NAC domain-containing protein 2 OS=Arabidopsis thaliana GN=NAC002 PE=2 SV=2
GSMUA_Achr10T06050_001	Specifically regulated in FJ	0.784368	2.6383	WRKY40	WRK40_ARATH Probable WRKY transcription factor 40 OS=Arabidopsis thaliana GN=WRKY40 PE=1 SV=1
GSMUA_Achr10T15210_001	Specifically regulated in FJ	1.20889	6.07878	nep2	NEP2_NEPGR Aspartic proteinase nepenthesin-2 OS=Nepenthes gracilis GN=nep2 PE=1 SV=1
GSMUA_Achr10T15880_001	Specifically regulated in FJ	1.44359	3.89421	NA	NA
GSMUA_Achr10T15890_001	Specifically regulated in FJ	1.49248	5.79513	PER12	PER12_ARATH Peroxidase 12 OS=Arabidopsis thaliana GN=PER12 PE=1 SV=1
GSMUA_Achr10T17530_001	Specifically regulated in FJ	1.14447	2.50403	Os03g0179900	LOX6_ORYSJ Probable lipoxygenase 6 OS=Oryza sativa subsp. japonica GN=Os03g0179900 PE=2 SV=2
GSMUA_Achr10T23480_001	Specifically regulated in FJ	0.905564	2.29636	XTH23	XTH23_ARATH Probable xyloglucan endotransglucosylase/hydrolase protein 23 OS=Arabidopsis thaliana GN=XTH23 PE=2 SV=1
GSMUA_Achr10T24780_001	Specifically regulated in FJ	0.551889	8.04583	NA	NA
GSMUA_Achr10T24900_001	Specifically regulated in FJ	1.80517	4.22647	ATL31	ATL31_ARATH E3 ubiquitin-protein ligase ATL31 OS=Arabidopsis thaliana GN=ATL31 PE=1 SV=2
GSMUA_Achr10T25070_001	Specifically regulated in FJ	1.69231	14.513	Slc25a11	M2OM_MOUSE Mitochondrial 2-oxoglutarate/malate carrier protein OS=Mus musculus GN=Slc25a11 PE=1 SV=3
GSMUA_Achr10T27630_001	Specifically regulated in FJ	0.859595	3.34365	HSL1	HSL1_ARATH Receptor-like protein kinase HSL1 OS=Arabidopsis thaliana GN=HSL1 PE=2 SV=1
GSMUA_Achr10T30160_001	Specifically regulated in FJ	1.35726	3.58172	NA	NA
GSMUA_Achr10T30170_001	Specifically regulated in FJ	1.35359	9.37375	NA	NA
GSMUA_Achr11T03610_001	Specifically regulated in FJ	0.978532	2.73871	At1g75540	STHX_ARATH Probable salt tolerance-like protein At1g75540 OS=Arabidopsis thaliana GN=At1g75540 PE=1 SV=1
GSMUA_Achr11T03770_001	Specifically regulated in FJ	1.50401	5.03271	NA	NA
GSMUA_Achr11T10700_001	Specifically regulated in FJ	1.32677	7.54417	WRKY33	WRK33_ARATH Probable WRKY transcription factor 33 OS=Arabidopsis thaliana GN=WRKY33 PE=1 SV=2
GSMUA_Achr11T15880_001	Specifically regulated in FJ	0.809163	2.71359	AGL80	AGL80_ARATH Agamous-like MADS-box protein AGL80 OS=Arabidopsis thaliana GN=AGL80 PE=1 SV=1
GSMUA_Achr11T15890_001	Specifically regulated in FJ	0.943198	2.0162	LTI6B	LTI6B_ORYSJ Hydrophobic protein LTI6B OS=Oryza sativa subsp. japonica GN=LTI6B PE=2 SV=1
GSMUA_Achr11T18110_001	Specifically regulated in FJ	1.28499	5.9668	LEA5	LEA5_CITSI Late embryogenesis abundant protein Lea5 OS=Citrus sinensis GN=LEA5 PE=2 SV=1
GSMUA_Achr11T20670_001	Specifically regulated in FJ	0.881804	4.61646	NA	NA
GSMUA_Achr11T21220_001	Specifically regulated in FJ	1.42081	3.04663	At1g47710	SPZX_ARATH Serpin-ZX OS=Arabidopsis thaliana GN=At1g47710 PE=1 SV=1
GSMUA_Achr11T21620_001	Specifically regulated in FJ	0.999001	2.11856	NA	NA
GSMUA_Achr11T21630_001	Specifically regulated in FJ	0.620944	2.98883	DREB1E	DRE1E_ORYSJ Dehydration-responsive element-binding protein 1E OS=Oryza sativa subsp. japonica GN=DREB1E PE=2 SV=1
GSMUA_Achr11T23440_001	Specifically regulated in FJ	1.22722	2.75675	CSLD2	CSLD2_ORYSI Cellulose synthase-like protein D2 OS=Oryza sativa subsp. indica GN=CSLD2 PE=3 SV=1
GSMUA_Achr1T00480_001	Specifically regulated in FJ	1.19091	3.84201	ERF105	EF105_ARATH Ethylene-responsive transcription factor ERF105 OS=Arabidopsis thaliana GN=ERF105 PE=2 SV=1
GSMUA_Achr1T00490_001	Specifically regulated in FJ	0.570266	6.19086	ERF1A	EF100_ARATH Ethylene-responsive transcription factor 1A OS=Arabidopsis thaliana GN=ERF1A PE=1 SV=2
GSMUA_Achr1T03670_001	Specifically regulated in FJ	1.17735	4.16058	NA	NA
GSMUA_Achr1T08690_001	Specifically regulated in FJ	1.57749	4.80454	At4g19060	DRL26_ARATH Probable disease resistance protein At4g19060 OS=Arabidopsis thaliana GN=At4g19060 PE=2 SV=2
GSMUA_Achr1T08716_001	Specifically regulated in FJ	0.898962	7.15083	At4g19060	DRL26_ARATH Probable disease resistance protein At4g19060 OS=Arabidopsis thaliana GN=At4g19060 PE=2 SV=2
GSMUA_Achr1T11430_001	Specifically regulated in FJ	0.968359	3.21129	CID2	CID2_ARATH Polyadenylate-binding protein-interacting protein 2 OS=Arabidopsis thaliana GN=CID2 PE=1 SV=1
GSMUA_Achr1T25890_001	Specifically regulated in FJ	0.654964	2.33614	ERF9	ERF80_ARATH Ethylene-responsive transcription factor 9 OS=Arabidopsis thaliana GN=ERF9 PE=2 SV=1
GSMUA_Achr1T27910_001	Specifically regulated in FJ	0.939622	2.82154	CML31	CML31_ORYSJ Probable calcium-binding protein CML31 OS=Oryza sativa subsp. japonica GN=CML31 PE=2 SV=1
GSMUA_Achr1T27980_001	Specifically regulated in FJ	1.32222	9.24247	WRKY41	WRK41_ARATH Probable WRKY transcription factor 41 OS=Arabidopsis thaliana GN=WRKY41 PE=2 SV=2
GSMUA_Achr2T01110_001	Specifically regulated in FJ	1.19714	4.46001	NA	NA
GSMUA_Achr2T02570_001	Specifically regulated in FJ	1.43446	9.03059	NA	NA
GSMUA_Achr2T07470_001	Specifically regulated in FJ	1.30958	2.11176	APK2A	APK2A_ARATH Protein kinase 2A, chloroplastic OS=Arabidopsis thaliana GN=APK2A PE=2 SV=1
GSMUA_Achr2T09920_001	Specifically regulated in FJ	0.689905	3.63049	SLC47A1	S47A1_PONAB Multidrug and toxin extrusion protein 1 OS=Pongo abelii GN=SLC47A1 PE=2 SV=1
GSMUA_Achr2T13310_001	Specifically regulated in FJ	1.20702	9.17317	NA	NA
GSMUA_Achr2T15240_001	Specifically regulated in FJ	1.59635	4.53171	GRXS3	GRXS3_ORYSJ Monothiol glutaredoxin-S3 OS=Oryza sativa subsp. japonica GN=GRXS3 PE=2 SV=1
GSMUA_Achr2T17220_001	Specifically regulated in FJ	1.25934	10.0043	NA	NA
GSMUA_Achr2T17260_001	Specifically regulated in FJ	1.83944	2.43955	At2g16250	Y2165_ARATH Probable LRR receptor-like serine/threonine-protein kinase At2g16250 OS=Arabidopsis thaliana GN=At2g16250 PE=1 SV=1
GSMUA_Achr3T01650_001	Specifically regulated in FJ	1.05125	3.81607	RAP2-4	RAP24_ARATH Ethylene-responsive transcription factor RAP2-4 OS=Arabidopsis thaliana GN=RAP2-4 PE=1 SV=1
GSMUA_Achr3T02140_001	Specifically regulated in FJ	0.80238	6.13501	TIFY10A	TI10A_ARATH Protein TIFY 10A OS=Arabidopsis thaliana GN=TIFY10A PE=1 SV=1
GSMUA_Achr3T04490_001	Specifically regulated in FJ	1.99181	2.88265	FBL14	FBL14_ARATH F-box/LRR-repeat protein 14 OS=Arabidopsis thaliana GN=FBL14 PE=2 SV=1
GSMUA_Achr3T05200_001	Specifically regulated in FJ	1.31819	5.92385	XTH23	XTH23_ARATH Probable xyloglucan endotransglucosylase/hydrolase protein 23 OS=Arabidopsis thaliana GN=XTH23 PE=2 SV=1
GSMUA_Achr3T10340_001	Specifically regulated in FJ	1.55518	3.68454	SAP12	SAP12_ARATH Zinc finger AN1 domain-containing stress-associated protein 12 OS=Arabidopsis thaliana GN=SAP12 PE=2 SV=2
GSMUA_Achr3T11070_001	Specifically regulated in FJ	1.64279	3.24645	SAP1	SAP1_ORYSJ Zinc finger A20 and AN1 domain-containing stress-associated protein 1 OS=Oryza sativa subsp. japonica GN=SAP1 PE=2 SV=2
GSMUA_Achr3T13020_001	Specifically regulated in FJ	1.91288	2.80406	NA	NA
GSMUA_Achr3T15840_001	Specifically regulated in FJ	1.00632	11.3104	WRKY41	WRK41_ARATH Probable WRKY transcription factor 41 OS=Arabidopsis thaliana GN=WRKY41 PE=2 SV=2
GSMUA_Achr3T16870_001	Specifically regulated in FJ	1.11143	4.34723	CML5	CML5_ARATH Calmodulin-like protein 5 OS=Arabidopsis thaliana GN=CML5 PE=2 SV=2
GSMUA_Achr3T17660_001	Specifically regulated in FJ	1.4212	2.38101	Tc00.1047053506885.124	SLS11_TRYCC Phosphatidylinositol:ceramide inositolphosphotransferase OS=Trypanosoma cruzi (strain CL Brener) GN=Tc00.1047053506885.124 PE=3 SV=1
GSMUA_Achr3T21110_001	Specifically regulated in FJ	0.610327	0.478882	At5g22090	FAFL_ARATH Protein FAF-like, chloroplastic OS=Arabidopsis thaliana GN=At5g22090 PE=2 SV=1
GSMUA_Achr3T23000_001	Specifically regulated in FJ	0.812963	4.59	PBP1	PBP1_ARATH Calcium-binding protein PBP1 OS=Arabidopsis thaliana GN=PBP1 PE=1 SV=1
GSMUA_Achr3T23710_001	Specifically regulated in FJ	1.15949	6.17427	ERF11	ERF76_ARATH Ethylene-responsive transcription factor 11 OS=Arabidopsis thaliana GN=ERF11 PE=2 SV=1
GSMUA_Achr3T25640_001	Specifically regulated in FJ	1.81934	2.89613	NA	NA
GSMUA_Achr3T26020_001	Specifically regulated in FJ	1.33886	2.52559	NA	NA
GSMUA_Achr3T30310_001	Specifically regulated in FJ	1.5532	2.15335	NA	NA
GSMUA_Achr4T00200_001	Specifically regulated in FJ	1.97308	5.05853	PUB16	PUB16_ARATH U-box domain-containing protein 16 OS=Arabidopsis thaliana GN=PUB16 PE=2 SV=1
GSMUA_Achr4T02390_001	Specifically regulated in FJ	0.579981	2.2324	NAC68	NAC68_ORYSJ NAC domain-containing protein 68 OS=Oryza sativa subsp. japonica GN=NAC68 PE=2 SV=1
GSMUA_Achr4T02550_001	Specifically regulated in FJ	1.32172	2.10624	RHM1	RHM1_ARATH Probable rhamnose biosynthetic enzyme 1 OS=Arabidopsis thaliana GN=RHM1 PE=1 SV=1
GSMUA_Achr4T06710_001	Specifically regulated in FJ	0.862985	5.31671	TEM1	RAVL1_ARATH AP2/ERF and B3 domain-containing transcription repressor TEM1 OS=Arabidopsis thaliana GN=TEM1 PE=1 SV=1
GSMUA_Achr4T13040_001	Specifically regulated in FJ	1.36015	2.04918	AGD12	AGD12_ARATH ADP-ribosylation factor GTPase-activating protein AGD12 OS=Arabidopsis thaliana GN=AGD12 PE=1 SV=1
GSMUA_Achr4T18430_001	Specifically regulated in FJ	1.57337	3.59673	CYP707A5	ABAH1_ORYSJ Abscisic acid 8'-hydroxylase 1 OS=Oryza sativa subsp. japonica GN=CYP707A5 PE=2 SV=1
GSMUA_Achr4T19660_001	Specifically regulated in FJ	0.729937	3.73459	DREB1D	DRE1D_ARATH Dehydration-responsive element-binding protein 1D OS=Arabidopsis thaliana GN=DREB1D PE=2 SV=1
GSMUA_Achr4T20280_001	Specifically regulated in FJ	1.75545	3.31949	ERF011	ERF11_ARATH Ethylene-responsive transcription factor ERF011 OS=Arabidopsis thaliana GN=ERF011 PE=2 SV=1
GSMUA_Achr4T21460_001	Specifically regulated in FJ	1.44793	11.2193	NA	NA
GSMUA_Achr4T21910_001	Specifically regulated in FJ	1.41701	2.7056	MYB4	MYB4_ORYSJ Myb-related protein Myb4 OS=Oryza sativa subsp. japonica GN=MYB4 PE=2 SV=2
GSMUA_Achr4T28700_001	Specifically regulated in FJ	0.572942	4.27063	RPS5	RPS5_ARATH Disease resistance protein RPS5 OS=Arabidopsis thaliana GN=RPS5 PE=1 SV=2
GSMUA_Achr5T05940_001	Specifically regulated in FJ	0.930826	9.23371	NUDT17	NUD17_ARATH Nudix hydrolase 17, mitochondrial OS=Arabidopsis thaliana GN=NUDT17 PE=2 SV=1
GSMUA_Achr5T06470_001	Specifically regulated in FJ	0.979344	3.67537	NA	NA
GSMUA_Achr5T07340_001	Specifically regulated in FJ	1.04542	2.95249	Os03g0292100	P2C32_ORYSJ Probable protein phosphatase 2C 32 OS=Oryza sativa subsp. japonica GN=Os03g0292100 PE=2 SV=1
GSMUA_Achr5T07490_001	Specifically regulated in FJ	0.945587	14.6152	WRKY70	WRK70_ARATH Probable WRKY transcription factor 70 OS=Arabidopsis thaliana GN=WRKY70 PE=2 SV=1
GSMUA_Achr5T07590_001	Specifically regulated in FJ	0.731432	13.9696	NAC68	NAC68_ORYSJ NAC domain-containing protein 68 OS=Oryza sativa subsp. japonica GN=NAC68 PE=2 SV=1
GSMUA_Achr5T08730_001	Specifically regulated in FJ	0.914642	8.50065	ZAT10	ZAT10_ARATH Zinc finger protein ZAT10 OS=Arabidopsis thaliana GN=ZAT10 PE=2 SV=1
GSMUA_Achr5T11280_001	Specifically regulated in FJ	1.82637	2.59489	NA	NA
GSMUA_Achr5T11970_001	Specifically regulated in FJ	1.41319	7.24741	NA	NA
GSMUA_Achr5T18470_001	Specifically regulated in FJ	1.45043	2.0739	slr0305	Y305_SYNY3 TVP38/TMEM64 family membrane protein slr0305 OS=Synechocystis sp. (strain PCC 6803 / Kazusa) GN=slr0305 PE=3 SV=1
GSMUA_Achr5T21050_001	Specifically regulated in FJ	0.872175	3.10311	ERF2	ERF2_TOBAC Ethylene-responsive transcription factor 2 OS=Nicotiana tabacum GN=ERF2 PE=2 SV=1
GSMUA_Achr5T23050_001	Specifically regulated in FJ	1.64201	4.23649	B3GALT7	B3GT7_ARATH Beta-1,3-galactosyltransferase 7 OS=Arabidopsis thaliana GN=B3GALT7 PE=2 SV=1
GSMUA_Achr5T23620_001	Specifically regulated in FJ	1.9456	2.12668	NAC74	NAC74_ORYSJ NAC domain-containing protein 74 OS=Oryza sativa subsp. japonica GN=NAC74 PE=2 SV=1
GSMUA_Achr5T25920_001	Specifically regulated in FJ	0.87769	2.21179	At1g11050	Y1105_ARATH Probable receptor-like protein kinase At1g11050 OS=Arabidopsis thaliana GN=At1g11050 PE=2 SV=1
GSMUA_Achr5T26360_001	Specifically regulated in FJ	0.872531	3.48776	KIC	KIC_ARATH Calcium-binding protein KIC OS=Arabidopsis thaliana GN=KIC PE=1 SV=2
GSMUA_Achr5T28260_001	Specifically regulated in FJ	0.684127	5.00644	At5g58620	C3H66_ARATH Zinc finger CCCH domain-containing protein 66 OS=Arabidopsis thaliana GN=At5g58620 PE=2 SV=1
GSMUA_Achr5T28920_001	Specifically regulated in FJ	1.92646	7.26582	HSPRO2	HSPR2_ARATH Nematode resistance protein-like HSPRO2 OS=Arabidopsis thaliana GN=HSPRO2 PE=1 SV=1
GSMUA_Achr5T29080_001	Specifically regulated in FJ	1.60622	3.76412	PLL5	P2C04_ARATH Probable protein phosphatase 2C 4 OS=Arabidopsis thaliana GN=PLL5 PE=1 SV=1
GSMUA_Achr6T00850_001	Specifically regulated in FJ	0.990863	2.28669	Harbi1	HARB1_MOUSE Putative nuclease HARBI1 OS=Mus musculus GN=Harbi1 PE=2 SV=1
GSMUA_Achr6T02310_001	Specifically regulated in FJ	1.00098	2.2805	ERF112	EF112_ARATH Ethylene-responsive transcription factor ERF112 OS=Arabidopsis thaliana GN=ERF112 PE=2 SV=1
GSMUA_Achr6T02470_001	Specifically regulated in FJ	1.13925	12.7141	PUB21	PUB21_ARATH U-box domain-containing protein 21 OS=Arabidopsis thaliana GN=PUB21 PE=2 SV=1
GSMUA_Achr6T04860_001	Specifically regulated in FJ	0.950074	5.86037	HARBI1	HARB1_HUMAN Putative nuclease HARBI1 OS=Homo sapiens GN=HARBI1 PE=1 SV=1
GSMUA_Achr6T05710_001	Specifically regulated in FJ	1.12079	8.4689	WRKY41	WRK41_ARATH Probable WRKY transcription factor 41 OS=Arabidopsis thaliana GN=WRKY41 PE=2 SV=2
GSMUA_Achr6T06140_001	Specifically regulated in FJ	1.91022	2.67867	At2g33490	Y2349_ARATH Uncharacterized protein At2g33490 OS=Arabidopsis thaliana GN=At2g33490 PE=1 SV=2
GSMUA_Achr6T06660_001	Specifically regulated in FJ	1.71689	2.13917	NA	NA
GSMUA_Achr6T07600_001	Specifically regulated in FJ	0.849504	2.42003	mkkA	MKKA_DICDI Mitogen-activated protein kinase kinase kinase A OS=Dictyostelium discoideum GN=mkkA PE=1 SV=2
GSMUA_Achr6T09160_001	Specifically regulated in FJ	1.16502	3.49944	NA	NA
GSMUA_Achr6T11170_001	Specifically regulated in FJ	1.80255	3.03681	Os12g0580900	P2C78_ORYSJ Probable protein phosphatase 2C 78 OS=Oryza sativa subsp. japonica GN=Os12g0580900 PE=2 SV=1
GSMUA_Achr6T11270_001	Specifically regulated in FJ	1.03507	2.04436	MKK4	M2K4_ARATH Mitogen-activated protein kinase kinase 4 OS=Arabidopsis thaliana GN=MKK4 PE=1 SV=1
GSMUA_Achr6T12110_001	Specifically regulated in FJ	1.71317	3.75861	BT2	BT2_ARATH BTB/POZ and TAZ domain-containing protein 2 OS=Arabidopsis thaliana GN=BT2 PE=1 SV=1
GSMUA_Achr6T13020_001	Specifically regulated in FJ	0.613367	4.47717	MKS1	MKS1_ARATH Protein MKS1 OS=Arabidopsis thaliana GN=MKS1 PE=1 SV=2
GSMUA_Achr6T18950_001	Specifically regulated in FJ	1.87995	2.23279	NA	NA
GSMUA_Achr6T19450_001	Specifically regulated in FJ	0.858623	7.04091	CAF1-11	CAF1K_ARATH Probable CCR4-associated factor 1 homolog 11 OS=Arabidopsis thaliana GN=CAF1-11 PE=2 SV=1
GSMUA_Achr6T20900_001	Specifically regulated in FJ	1.05062	2.13306	TIFY9	TIF9_ARATH Protein TIFY 9 OS=Arabidopsis thaliana GN=TIFY9 PE=1 SV=1
GSMUA_Achr6T31010_001	Specifically regulated in FJ	1.61535	6.33629	ATL3	ATL3_ARATH RING-H2 finger protein ATL3 OS=Arabidopsis thaliana GN=ATL3 PE=2 SV=1
GSMUA_Achr6T32430_001	Specifically regulated in FJ	1.00355	3.13935	Y-1	Y5519_ARATH Uncharacterized protein At5g05190 OS=Arabidopsis thaliana GN=Y-1 PE=1 SV=1
GSMUA_Achr6T33100_001	Specifically regulated in FJ	0.839386	2.79372	MPK5	MPK5_ORYSJ Mitogen-activated protein kinase 5 OS=Oryza sativa subsp. japonica GN=MPK5 PE=1 SV=1
GSMUA_Achr6T36960_001	Specifically regulated in FJ	1.58199	8.51398	At4g16820	PLA14_ARATH Phospholipase A1-Ibeta2, chloroplastic OS=Arabidopsis thaliana GN=At4g16820 PE=1 SV=2
GSMUA_Achr7T03640_001	Specifically regulated in FJ	1.66682	9.87998	ERF4	ERF4_NICSY Ethylene-responsive transcription factor 4 OS=Nicotiana sylvestris GN=ERF4 PE=2 SV=1
GSMUA_Achr7T05200_001	Specifically regulated in FJ	1.79636	2.5528	WRKY60	WRK60_ARATH Probable WRKY transcription factor 60 OS=Arabidopsis thaliana GN=WRKY60 PE=1 SV=1
GSMUA_Achr7T08070_001	Specifically regulated in FJ	1.55692	2.27223	NA	NA
GSMUA_Achr7T12670_001	Specifically regulated in FJ	1.31374	4.15618	NA	NA
GSMUA_Achr7T13610_001	Specifically regulated in FJ	1.23412	6.97116	At4g22030	FB333_ARATH Probable F-box protein At4g22030 OS=Arabidopsis thaliana GN=At4g22030 PE=2 SV=1
GSMUA_Achr7T15590_001	Specifically regulated in FJ	1.37766	7.73863	Os03g0292100	P2C32_ORYSJ Probable protein phosphatase 2C 32 OS=Oryza sativa subsp. japonica GN=Os03g0292100 PE=2 SV=1
GSMUA_Achr7T16000_001	Specifically regulated in FJ	0.527781	3.97354	BHLH35	BH035_ARATH Transcription factor bHLH35 OS=Arabidopsis thaliana GN=BHLH35 PE=2 SV=1
GSMUA_Achr7T16250_001	Specifically regulated in FJ	1.83874	3.57603	GAE1	GAE1_ARATH UDP-glucuronate 4-epimerase 1 OS=Arabidopsis thaliana GN=GAE1 PE=1 SV=1
GSMUA_Achr7T20960_001	Specifically regulated in FJ	1.66835	2.00932	At5g39865	Y5986_ARATH Uncharacterized protein At5g39865 OS=Arabidopsis thaliana GN=At5g39865 PE=1 SV=1
GSMUA_Achr7T21070_001	Specifically regulated in FJ	1.45054	8.14337	CSLA9	CSLA9_ORYSJ Probable mannan synthase 9 OS=Oryza sativa subsp. japonica GN=CSLA9 PE=2 SV=1
GSMUA_Achr7T21780_001	Specifically regulated in FJ	1.09761	3.85009	NAC68	NAC68_ORYSJ NAC domain-containing protein 68 OS=Oryza sativa subsp. japonica GN=NAC68 PE=2 SV=1
GSMUA_Achr7T24010_001	Specifically regulated in FJ	1.06283	5.89462	HARBI1	HARB1_BOVIN Putative nuclease HARBI1 OS=Bos taurus GN=HARBI1 PE=2 SV=1
GSMUA_Achr7T26570_001	Specifically regulated in FJ	1.10698	4.79936	NA	NA
GSMUA_Achr7T26580_001	Specifically regulated in FJ	1.19331	4.46118	NA	NA
GSMUA_Achr7T26970_001	Specifically regulated in FJ	1.78637	2.97558	CIPK6	CIPK6_ORYSJ CBL-interacting protein kinase 6 OS=Oryza sativa subsp. japonica GN=CIPK6 PE=2 SV=1
GSMUA_Achr8T01570_001	Specifically regulated in FJ	1.33565	2.77753	CML27	CML27_ORYSJ Probable calcium-binding protein CML27 OS=Oryza sativa subsp. japonica GN=CML27 PE=2 SV=1
GSMUA_Achr8T15830_001	Specifically regulated in FJ	1.51416	3.04516	ERF4	ERF78_ARATH Ethylene-responsive transcription factor 4 OS=Arabidopsis thaliana GN=ERF4 PE=1 SV=1
GSMUA_Achr8T21110_001	Specifically regulated in FJ	1.28814	3.04623	FAD7	FAD3C_SESIN Omega-3 fatty acid desaturase, chloroplastic OS=Sesamum indicum GN=FAD7 PE=2 SV=1
GSMUA_Achr8T22840_001	Specifically regulated in FJ	1.65077	7.60615	NA	NA
GSMUA_Achr9T03090_001	Specifically regulated in FJ	0.656773	5.38736	At3g12360	Y3236_ARATH Ankyrin repeat-containing protein At3g12360 OS=Arabidopsis thaliana GN=At3g12360 PE=2 SV=1
GSMUA_Achr9T03100_001	Specifically regulated in FJ	0.821798	7.75172	NA	NA
GSMUA_Achr9T06060_001	Specifically regulated in FJ	1.16037	2.73411	BAM1	BAME1_ARATH Leucine-rich repeat receptor-like serine/threonine-protein kinase BAM1 OS=Arabidopsis thaliana GN=BAM1 PE=1 SV=1
GSMUA_Achr9T07530_001	Specifically regulated in FJ	1.00268	6.68807	Mgat3	MGAT3_RAT Beta-1,4-mannosyl-glycoprotein 4-beta-N-acetylglucosaminyltransferase OS=Rattus norvegicus GN=Mgat3 PE=1 SV=2
GSMUA_Achr9T12070_001	Specifically regulated in FJ	1.04036	4.67725	CIGR1	CIGR1_ORYSJ Chitin-inducible gibberellin-responsive protein 1 OS=Oryza sativa subsp. japonica GN=CIGR1 PE=2 SV=1
GSMUA_Achr9T12620_001	Specifically regulated in FJ	1.1404	2.11222	NA	NA
GSMUA_Achr9T13110_001	Specifically regulated in FJ	1.91499	2.13136	STP7	STP7_ARATH Sugar transport protein 7 OS=Arabidopsis thaliana GN=STP7 PE=2 SV=1
GSMUA_Achr9T13120_001	Specifically regulated in FJ	1.1096	2.15983	NA	NA
GSMUA_Achr9T13820_001	Specifically regulated in FJ	1.69233	6.46811	XTH23	XTH23_ARATH Probable xyloglucan endotransglucosylase/hydrolase protein 23 OS=Arabidopsis thaliana GN=XTH23 PE=2 SV=1
GSMUA_Achr9T16020_001	Specifically regulated in FJ	0.925824	3.42263	Os04g0447100	LOX5_ORYSJ Putative lipoxygenase 5 OS=Oryza sativa subsp. japonica GN=Os04g0447100 PE=3 SV=2
GSMUA_Achr9T19250_001	Specifically regulated in FJ	1.5571	3.3065	LOX1.5	LOX15_SOLTU Probable linoleate 9S-lipoxygenase 5 OS=Solanum tuberosum GN=LOX1.5 PE=2 SV=1
GSMUA_Achr9T20550_001	Specifically regulated in FJ	1.55252	4.67852	4CLL10	4CLLA_ARATH 4-coumarate--CoA ligase-like 10 OS=Arabidopsis thaliana GN=4CLL10 PE=2 SV=1
GSMUA_Achr9T21440_001	Specifically regulated in FJ	1.57993	2.31325	At1g18390	Y1839_ARATH Probable serine/threonine-protein kinase At1g18390 OS=Arabidopsis thaliana GN=At1g18390 PE=1 SV=2
GSMUA_Achr9T21690_001	Specifically regulated in FJ	0.94256	5.20369	NA	NA
GSMUA_Achr9T22540_001	Specifically regulated in FJ	1.44938	2.62396	AP2	AP2_ARATH Floral homeotic protein APETALA 2 OS=Arabidopsis thaliana GN=AP2 PE=1 SV=1
GSMUA_Achr9T22910_001	Specifically regulated in FJ	0.692487	2.00629	aifB	AIFB_DICDI Apoptosis-inducing factor homolog B OS=Dictyostelium discoideum GN=aifB PE=3 SV=1
GSMUA_Achr9T22950_001	Specifically regulated in FJ	1.08233	7.68112	WRKY11	WRK11_ARATH Probable WRKY transcription factor 11 OS=Arabidopsis thaliana GN=WRKY11 PE=2 SV=2
GSMUA_Achr9T26580_001	Specifically regulated in FJ	1.73016	5.79918	ZAT10	ZAT10_ARATH Zinc finger protein ZAT10 OS=Arabidopsis thaliana GN=ZAT10 PE=2 SV=1
GSMUA_Achr9T30820_001	Specifically regulated in FJ	1.52336	2.02997	NA	NA
GSMUA_AchrUn_randomT06880_001	Specifically regulated in FJ	1.27253	2.57238	RAV2	RAV2_ARATH AP2/ERF and B3 domain-containing transcription repressor RAV2 OS=Arabidopsis thaliana GN=RAV2 PE=2 SV=1
GSMUA_AchrUn_randomT09600_001	Specifically regulated in FJ	0.840446	5.37225	NUDT17	NUD17_ARATH Nudix hydrolase 17, mitochondrial OS=Arabidopsis thaliana GN=NUDT17 PE=2 SV=1
GSMUA_AchrUn_randomT14840_001	Specifically regulated in FJ	1.87172	12.1186	NA	NA
GSMUA_AchrUn_randomT16100_001	Specifically regulated in FJ	0.572402	2.52677	ERF9	ERF80_ARATH Ethylene-responsive transcription factor 9 OS=Arabidopsis thaliana GN=ERF9 PE=2 SV=1
GSMUA_AchrUn_randomT24330_001	Specifically regulated in FJ	1.95927	3.12253	NA	NA
GSMUA_AchrUn_randomT24820_001	Specifically regulated in FJ	0.703751	5.48113	WRKY41	WRK41_ARATH Probable WRKY transcription factor 41 OS=Arabidopsis thaliana GN=WRKY41 PE=2 SV=2
GSMUA_Achr10T01400_001	Specifically regulated in FJ	0.628731	0.159414	CLA1	DXS_ORYSJ Probable 1-deoxy-D-xylulose-5-phosphate synthase, chloroplastic OS=Oryza sativa subsp. japonica GN=CLA1 PE=2 SV=2
GSMUA_Achr4T24680_001	Specifically regulated in FJ	0.607828	0.151581	NA	NA
GSMUA_Achr8T27670_001	Specifically regulated in FJ	1.1986	0.329353	NA	NA
GSMUA_Achr10T01140_001	Specifically regulated in FJ	1.79013	2.15313	NA	NA
GSMUA_Achr10T02460_001	Specifically regulated in FJ	1.90666	2.99519	NA	NA
GSMUA_Achr10T02890_001	Specifically regulated in FJ	0.500673	0.438966	NA	NA
GSMUA_Achr10T03230_001	Specifically regulated in FJ	1.40645	2.49089	AP2	AP2_ARATH Floral homeotic protein APETALA 2 OS=Arabidopsis thaliana GN=AP2 PE=1 SV=1
GSMUA_Achr10T03550_001	Specifically regulated in FJ	1.66727	2.06883	TIG	TIG_ARATH Trigger factor-like protein TIG OS=Arabidopsis thaliana GN=TIG PE=2 SV=1
GSMUA_Achr10T03840_001	Specifically regulated in FJ	1.51716	2.01739	nusG	NUSG_THET8 Transcription antitermination protein nusG OS=Thermus thermophilus (strain HB8 / ATCC 27634 / DSM 579) GN=nusG PE=1 SV=1
GSMUA_Achr10T04720_001	Specifically regulated in FJ	0.803464	2.54591	NAC090	NAC90_ARATH NAC domain-containing protein 90 OS=Arabidopsis thaliana GN=NAC090 PE=2 SV=1
GSMUA_Achr10T05240_001	Specifically regulated in FJ	1.60927	2.88467	NA	NA
GSMUA_Achr10T05410_001	Specifically regulated in FJ	0.899529	3.13844	NA	NA
GSMUA_Achr10T05690_001	Specifically regulated in FJ	0.518258	0.427189	NA	NA
GSMUA_Achr10T06460_001	Specifically regulated in FJ	1.02746	2.5266	EYA2	EYA2_BOVIN Eyes absent homolog 2 OS=Bos taurus GN=EYA2 PE=2 SV=1
GSMUA_Achr10T08340_001	Specifically regulated in FJ	0.682928	0.47853	CBSDUF3	Y2452_ARATH DUF21 domain-containing protein At2g14520 OS=Arabidopsis thaliana GN=CBSDUF3 PE=2 SV=2
GSMUA_Achr10T08670_001	Specifically regulated in FJ	1.12048	2.18422	CPRF2	CPRF2_PETCR Light-inducible protein CPRF2 OS=Petroselinum crispum GN=CPRF2 PE=2 SV=2
GSMUA_Achr10T08820_001	Specifically regulated in FJ	1.24283	2.41252	Ext2	EXT2_DROME Exostosin-2 OS=Drosophila melanogaster GN=Ext2 PE=1 SV=1
GSMUA_Achr10T09450_001	Specifically regulated in FJ	1.38118	3.43498	PUB27	PUB27_ARATH U-box domain-containing protein 27 OS=Arabidopsis thaliana GN=PUB27 PE=2 SV=1
GSMUA_Achr10T11080_001	Specifically regulated in FJ	1.07295	2.09982	NA	NA
GSMUA_Achr10T11200_001	Specifically regulated in FJ	0.739081	0.498355	arnA	ARNA_KLEP7 Bifunctional polymyxin resistance protein ArnA OS=Klebsiella pneumoniae subsp. pneumoniae (strain ATCC 700721 / MGH 78578) GN=arnA PE=3 SV=1
GSMUA_Achr10T11750_001	Specifically regulated in FJ	0.931548	2.58005	NFYC4	NFYC4_ARATH Nuclear transcription factor Y subunit C-4 OS=Arabidopsis thaliana GN=NFYC4 PE=2 SV=1
GSMUA_Achr10T11910_001	Specifically regulated in FJ	1.87295	2.72139	NAC029	NAC29_ARATH NAC domain-containing protein 29 OS=Arabidopsis thaliana GN=NAC029 PE=2 SV=1
GSMUA_Achr10T12130_001	Specifically regulated in FJ	1.30323	2.80909	ML4	OML4_ORYSJ Protein MEI2-like 4 OS=Oryza sativa subsp. japonica GN=ML4 PE=2 SV=1
GSMUA_Achr10T12320_001	Specifically regulated in FJ	1.66459	4.63051	Snd1	SND1_MOUSE Staphylococcal nuclease domain-containing protein 1 OS=Mus musculus GN=Snd1 PE=1 SV=1
GSMUA_Achr10T12740_001	Specifically regulated in FJ	1.19175	2.33683	SQD1	SQD1_SPIOL UDP-sulfoquinovose synthase, chloroplastic OS=Spinacia oleracea GN=SQD1 PE=1 SV=1
GSMUA_Achr10T13800_001	Specifically regulated in FJ	1.96215	2.32537	FRK2	SCRK2_SOLLC Fructokinase-2 OS=Solanum lycopersicum GN=FRK2 PE=2 SV=2
GSMUA_Achr10T15000_001	Specifically regulated in FJ	0.917599	2.93299	NA	NA
GSMUA_Achr10T15710_001	Specifically regulated in FJ	1.23377	2.13546	NA	NA
GSMUA_Achr10T16840_001	Specifically regulated in FJ	0.92673	6.31142	NA	NA
GSMUA_Achr10T17040_001	Specifically regulated in FJ	0.9328	0.255599	NA	NA
GSMUA_Achr10T17050_001	Specifically regulated in FJ	0.932756	0.307207	NA	NA
GSMUA_Achr10T17090_001	Specifically regulated in FJ	1.64919	2.5719	NA	NA
GSMUA_Achr10T17690_001	Specifically regulated in FJ	1.0401	0.409305	ZFP6	ZFP6_ARATH Zinc finger protein 6 OS=Arabidopsis thaliana GN=ZFP6 PE=2 SV=1
GSMUA_Achr10T17710_001	Specifically regulated in FJ	1.0274	2.27954	NA	NA
GSMUA_Achr10T20170_001	Specifically regulated in FJ	1.02448	3.46069	At1g67000	Y1670_ARATH Probable receptor-like protein kinase At1g67000 OS=Arabidopsis thaliana GN=At1g67000 PE=2 SV=2
GSMUA_Achr10T20260_001	Specifically regulated in FJ	1.45636	2.15094	CG3527	NEP1_DROME Ribosomal RNA small subunit methyltransferase NEP1 OS=Drosophila melanogaster GN=CG3527 PE=3 SV=2
GSMUA_Achr10T20390_001	Specifically regulated in FJ	1.73688	2.43202	NA	NA
GSMUA_Achr10T20540_001	Specifically regulated in FJ	1.56525	4.06546	NA	NA
GSMUA_Achr10T20630_001	Specifically regulated in FJ	1.10072	4.39075	CHS1A	CHSA_SOLTU Chalcone synthase 1A OS=Solanum tuberosum GN=CHS1A PE=2 SV=1
GSMUA_Achr10T20810_001	Specifically regulated in FJ	1.38319	2.06626	pnp	PNP_METI4 Polyribonucleotide nucleotidyltransferase OS=Methylacidiphilum infernorum (isolate V4) GN=pnp PE=3 SV=2
GSMUA_Achr10T21790_001	Specifically regulated in FJ	1.64234	2.57408	NA	NA
GSMUA_Achr10T22660_001	Specifically regulated in FJ	1.97941	2.21151	rlmN	RLMN_THEEB Ribosomal RNA large subunit methyltransferase N OS=Thermosynechococcus elongatus (strain BP-1) GN=rlmN PE=3 SV=1
GSMUA_Achr10T23080_001	Specifically regulated in FJ	1.92905	2.76599	GSH1	GSH1_TOBAC Glutamate--cysteine ligase, chloroplastic OS=Nicotiana tabacum GN=GSH1 PE=2 SV=2
GSMUA_Achr10T23310_001	Specifically regulated in FJ	1.87702	2.21413	ARA1	ARAK_ARATH L-arabinokinase OS=Arabidopsis thaliana GN=ARA1 PE=1 SV=1
GSMUA_Achr10T23770_001	Specifically regulated in FJ	1.9727	2.59448	VP22-1	VP221_ARATH Vacuolar protein sorting-associated protein 22 homolog 1 OS=Arabidopsis thaliana GN=VP22-1 PE=2 SV=2
GSMUA_Achr10T24510_001	Specifically regulated in FJ	0.615483	0.488951	Rv2006	Y2006_MYCTU Uncharacterized glycosyl hydrolase Rv2006/MT2062 OS=Mycobacterium tuberculosis GN=Rv2006 PE=1 SV=1
GSMUA_Achr10T24580_001	Specifically regulated in FJ	0.866486	0.402287	QUA2	PMTT_ARATH Probable pectin methyltransferase QUA2 OS=Arabidopsis thaliana GN=QUA2 PE=1 SV=2
GSMUA_Achr10T24600_001	Specifically regulated in FJ	0.587138	0.411516	cbbY	CBBY_RHOCA Protein CbbY OS=Rhodobacter capsulatus GN=cbbY PE=3 SV=1
GSMUA_Achr10T24610_001	Specifically regulated in FJ	0.547762	0.420168	NA	NA
GSMUA_Achr10T25630_001	Specifically regulated in FJ	1.58349	2.09075	TFIIB	TF2B_ORYSJ Transcription initiation factor IIB OS=Oryza sativa subsp. japonica GN=TFIIB PE=1 SV=1
GSMUA_Achr10T26280_001	Specifically regulated in FJ	0.895084	0.396469	TIP4-4	TIP44_MAIZE Aquaporin TIP4-4 OS=Zea mays GN=TIP4-4 PE=2 SV=1
GSMUA_Achr10T26310_001	Specifically regulated in FJ	0.5146	0.479838	IAA27	IAA27_ARATH Auxin-responsive protein IAA27 OS=Arabidopsis thaliana GN=IAA27 PE=1 SV=1
GSMUA_Achr10T26660_001	Specifically regulated in FJ	1.11156	2.6218	APUM1	PUM1_ARATH Pumilio homolog 1 OS=Arabidopsis thaliana GN=APUM1 PE=2 SV=1
GSMUA_Achr10T26960_001	Specifically regulated in FJ	1.44072	2.15703	NA	NA
GSMUA_Achr10T27330_001	Specifically regulated in FJ	1.49621	3.50538	GI	GIGAN_ORYSJ Protein GIGANTEA OS=Oryza sativa subsp. japonica GN=GI PE=2 SV=2
GSMUA_Achr10T27460_001	Specifically regulated in FJ	1.87127	2.04363	MKK2	M2K2_ARATH Mitogen-activated protein kinase kinase 2 OS=Arabidopsis thaliana GN=MKK2 PE=1 SV=2
GSMUA_Achr10T28150_001	Specifically regulated in FJ	1.00082	2.07256	NPEPPS	PSA_HUMAN Puromycin-sensitive aminopeptidase OS=Homo sapiens GN=NPEPPS PE=1 SV=2
GSMUA_Achr10T28170_001	Specifically regulated in FJ	1.81993	2.13792	Npepps	PSA_MOUSE Puromycin-sensitive aminopeptidase OS=Mus musculus GN=Npepps PE=1 SV=2
GSMUA_Achr10T28180_001	Specifically regulated in FJ	1.29276	2.39238	NPEPPS	PSA_HUMAN Puromycin-sensitive aminopeptidase OS=Homo sapiens GN=NPEPPS PE=1 SV=2
GSMUA_Achr10T28360_001	Specifically regulated in FJ	1.85385	2.48346	AATP1	TLC1_ARATH ADP,ATP carrier protein 1, chloroplastic OS=Arabidopsis thaliana GN=AATP1 PE=1 SV=2
GSMUA_Achr10T28420_001	Specifically regulated in FJ	0.93864	0.382713	KCS11	KCS11_ARATH 3-ketoacyl-CoA synthase 11 OS=Arabidopsis thaliana GN=KCS11 PE=1 SV=1
GSMUA_Achr10T29520_001	Specifically regulated in FJ	1.28255	2.25429	CNGC20	CNG20_ARATH Probable cyclic nucleotide-gated ion channel 20, chloroplastic OS=Arabidopsis thaliana GN=CNGC20 PE=2 SV=1
GSMUA_Achr10T30010_001	Specifically regulated in FJ	0.567196	0.484758	At4g01150	Y4115_ARATH Uncharacterized protein At4g01150, chloroplastic OS=Arabidopsis thaliana GN=At4g01150 PE=1 SV=1
GSMUA_Achr10T30210_001	Specifically regulated in FJ	1.68439	3.5152	ESC	ESCA_ARATH Putative DNA-binding protein ESCAROLA OS=Arabidopsis thaliana GN=ESC PE=2 SV=1
GSMUA_Achr10T30250_001	Specifically regulated in FJ	1.37673	2.95321	CYCD3-1	CCD31_ORYSJ Cyclin-D3-1 OS=Oryza sativa subsp. japonica GN=CYCD3-1 PE=2 SV=2
GSMUA_Achr10T30360_001	Specifically regulated in FJ	1.37203	2.08094	NA	NA
GSMUA_Achr10T30810_001	Specifically regulated in FJ	1.33586	2.30164	Os04g0656100	PMA1_ORYSJ Plasma membrane ATPase OS=Oryza sativa subsp. japonica GN=Os04g0656100 PE=2 SV=1
GSMUA_Achr11T00830_001	Specifically regulated in FJ	1.93246	3.36598	NA	NA
GSMUA_Achr11T01160_001	Specifically regulated in FJ	1.69494	3.20015	NIP2	NIP2_ARATH NEP1-interacting protein 2 OS=Arabidopsis thaliana GN=NIP2 PE=1 SV=1
GSMUA_Achr11T01320_001	Specifically regulated in FJ	0.986828	5.04446	ANAC094	NAC94_ARATH Putative NAC domain-containing protein 94 OS=Arabidopsis thaliana GN=ANAC094 PE=2 SV=1
GSMUA_Achr11T01640_001	Specifically regulated in FJ	0.625691	0.472567	At3g61260	Y3126_ARATH Uncharacterized protein At3g61260 OS=Arabidopsis thaliana GN=At3g61260 PE=1 SV=1
GSMUA_Achr11T01870_001	Specifically regulated in FJ	1.73781	2.37325	NA	NA
GSMUA_Achr11T02570_001	Specifically regulated in FJ	0.813192	5.62878	PTR3-A	PTR3_ARATH Peptide transporter PTR3-A OS=Arabidopsis thaliana GN=PTR3-A PE=2 SV=1
GSMUA_Achr11T02890_001	Specifically regulated in FJ	1.14475	0.373195	rps11	RR11_CHLSC 30S ribosomal protein S11, chloroplastic OS=Chloranthus spicatus GN=rps11 PE=3 SV=1
GSMUA_Achr11T03070_001	Specifically regulated in FJ	1.65604	2.86093	DAPA	DAPA_COILA Dihydrodipicolinate synthase, chloroplastic OS=Coix lachryma-jobi GN=DAPA PE=3 SV=1
GSMUA_Achr11T04070_001	Specifically regulated in FJ	0.993066	2.24263	NA	NA
GSMUA_Achr11T04150_001	Specifically regulated in FJ	1.76601	2.81326	NA	NA
GSMUA_Achr11T04910_001	Specifically regulated in FJ	1.72794	2.54739	At1g09420	G6PD4_ARATH Glucose-6-phosphate 1-dehydrogenase 4, chloroplastic OS=Arabidopsis thaliana GN=At1g09420 PE=2 SV=1
GSMUA_Achr11T06310_001	Specifically regulated in FJ	0.883036	2.05664	WAK5	WAK5_ARATH Wall-associated receptor kinase 5 OS=Arabidopsis thaliana GN=WAK5 PE=2 SV=1
GSMUA_Achr11T06320_001	Specifically regulated in FJ	1.20068	2.38411	WAK5	WAK5_ARATH Wall-associated receptor kinase 5 OS=Arabidopsis thaliana GN=WAK5 PE=2 SV=1
GSMUA_Achr11T07210_001	Specifically regulated in FJ	1.64243	2.32382	ECH2	ECH2_ARATH Enoyl-CoA hydratase 2, peroxisomal OS=Arabidopsis thaliana GN=ECH2 PE=1 SV=1
GSMUA_Achr11T09340_001	Specifically regulated in FJ	1.44956	2.22004	NA	NA
GSMUA_Achr11T09840_001	Specifically regulated in FJ	0.568182	0.402554	ATL49	ATL49_ARATH Putative RING-H2 finger protein ATL49 OS=Arabidopsis thaliana GN=ATL49 PE=2 SV=1
GSMUA_Achr11T10290_001	Specifically regulated in FJ	1.95437	2.5678	NA	NA
GSMUA_Achr11T11600_001	Specifically regulated in FJ	1.64808	2.47113	BIRC3	BIRC3_HUMAN Baculoviral IAP repeat-containing protein 3 OS=Homo sapiens GN=BIRC3 PE=1 SV=2
GSMUA_Achr11T12900_001	Specifically regulated in FJ	1.21826	2.19861	BHLH143	BH143_ARATH Transcription factor bHLH143 OS=Arabidopsis thaliana GN=BHLH143 PE=2 SV=1
GSMUA_Achr11T13410_001	Specifically regulated in FJ	1.97876	3.25861	ARR14	ARR14_ARATH Two-component response regulator ARR14 OS=Arabidopsis thaliana GN=ARR14 PE=1 SV=2
GSMUA_Achr11T15080_001	Specifically regulated in FJ	0.759342	2.51972	BT2	BT2_ARATH BTB/POZ and TAZ domain-containing protein 2 OS=Arabidopsis thaliana GN=BT2 PE=1 SV=1
GSMUA_Achr11T16980_001	Specifically regulated in FJ	0.919597	3.23931	NA	NA
GSMUA_Achr11T17440_001	Specifically regulated in FJ	1.62014	2.02585	XBOS33	XB33_ORYSJ Probable E3 ubiquitin-protein ligase XBOS33 OS=Oryza sativa subsp. japonica GN=XBOS33 PE=2 SV=1
GSMUA_Achr11T18790_001	Specifically regulated in FJ	1.57073	2.20429	SAPK7	SAPK7_ORYSJ Serine/threonine-protein kinase SAPK7 OS=Oryza sativa subsp. japonica GN=SAPK7 PE=2 SV=2
GSMUA_Achr11T19520_001	Specifically regulated in FJ	0.963758	2.33707	NA	NA
GSMUA_Achr11T19710_001	Specifically regulated in FJ	1.40404	2.72345	WRKY33	WRK33_ARATH Probable WRKY transcription factor 33 OS=Arabidopsis thaliana GN=WRKY33 PE=1 SV=2
GSMUA_Achr11T19930_001	Specifically regulated in FJ	0.706917	0.453046	ndhN	NDHN_CYAP8 NAD(P)H-quinone oxidoreductase subunit N OS=Cyanothece sp. (strain PCC 8801) GN=ndhN PE=3 SV=1
GSMUA_Achr11T21020_001	Specifically regulated in FJ	1.29113	2.59037	NCS1	NCS1_COPJA S-norcoclaurine synthase 1 OS=Coptis japonica GN=NCS1 PE=1 SV=1
GSMUA_Achr11T21700_001	Specifically regulated in FJ	1.68177	2.38817	ANL2	ANL2_ARATH Homeobox-leucine zipper protein ANTHOCYANINLESS 2 OS=Arabidopsis thaliana GN=ANL2 PE=2 SV=1
GSMUA_Achr11T22180_001	Specifically regulated in FJ	1.63041	2.17581	YSL14	YSL14_ORYSJ Probable metal-nicotianamine transporter YSL14 OS=Oryza sativa subsp. japonica GN=YSL14 PE=2 SV=1
GSMUA_Achr11T22210_001	Specifically regulated in FJ	1.57504	2.00235	Os04g0674400	DRE21_ORYSJ Anamorsin homolog 1 OS=Oryza sativa subsp. japonica GN=Os04g0674400 PE=2 SV=2
GSMUA_Achr11T22570_001	Specifically regulated in FJ	1.97859	2.13643	ENO1	ENO_ORYSJ Enolase OS=Oryza sativa subsp. japonica GN=ENO1 PE=1 SV=2
GSMUA_Achr11T22870_001	Specifically regulated in FJ	1.50188	2.07942	ARF18	ARFR_ORYSJ Auxin response factor 18 OS=Oryza sativa subsp. japonica GN=ARF18 PE=2 SV=1
GSMUA_Achr11T23450_001	Specifically regulated in FJ	1.36786	2.47424	4CL2	4CL2_ORYSJ Probable 4-coumarate--CoA ligase 2 OS=Oryza sativa subsp. japonica GN=4CL2 PE=2 SV=2
GSMUA_Achr11T24060_001	Specifically regulated in FJ	1.54058	12.6249	At1g07440	TRNH1_ARATH Tropinone reductase homolog At1g07440 OS=Arabidopsis thaliana GN=At1g07440 PE=1 SV=1
GSMUA_Achr11T24470_001	Specifically regulated in FJ	1.8673	2.55149	NA	NA
GSMUA_Achr11T24820_001	Specifically regulated in FJ	0.508613	2.43059	DREB2A	DRE2A_ORYSJ Dehydration-responsive element-binding protein 2A OS=Oryza sativa subsp. japonica GN=DREB2A PE=2 SV=1
GSMUA_Achr11T25060_001	Specifically regulated in FJ	1.37321	2.07152	NA	NA
GSMUA_Achr11T25070_001	Specifically regulated in FJ	1.55389	2.68987	NA	NA
GSMUA_Achr11T25390_001	Specifically regulated in FJ	1.83377	2.43299	PUR5	PUR5_VIGUN Phosphoribosylformylglycinamidine cyclo-ligase, chloroplastic/mitochondrial OS=Vigna unguiculata GN=PUR5 PE=2 SV=1
GSMUA_Achr11T25790_001	Specifically regulated in FJ	0.779017	0.272533	NA	NA
GSMUA_Achr11T26070_001	Specifically regulated in FJ	0.959052	0.489798	NA	NA
GSMUA_Achr11T26460_001	Specifically regulated in FJ	0.930907	2.19995	CYP71D55	C7D55_HYOMU Premnaspirodiene oxygenase OS=Hyoscyamus muticus GN=CYP71D55 PE=1 SV=1
GSMUA_Achr11T26670_001	Specifically regulated in FJ	1.06088	2.78842	LHT1	LHT1_ARATH Lysine histidine transporter 1 OS=Arabidopsis thaliana GN=LHT1 PE=1 SV=1
GSMUA_Achr1T00010_001	Specifically regulated in FJ	1.43406	5.44305	NA	NA
GSMUA_Achr1T00100_001	Specifically regulated in FJ	1.00298	2.40132	Herc2	HERC2_MOUSE E3 ubiquitin-protein ligase HERC2 OS=Mus musculus GN=Herc2 PE=1 SV=3
GSMUA_Achr1T00560_001	Specifically regulated in FJ	1.55597	2.97153	BIRC3	BIRC3_HUMAN Baculoviral IAP repeat-containing protein 3 OS=Homo sapiens GN=BIRC3 PE=1 SV=2
GSMUA_Achr1T01370_001	Specifically regulated in FJ	1.90131	2.57962	NA	NA
GSMUA_Achr1T01870_001	Specifically regulated in FJ	0.659267	0.386052	mhcA	MYS2_DICDI Myosin-2 heavy chain OS=Dictyostelium discoideum GN=mhcA PE=1 SV=3
GSMUA_Achr1T01920_001	Specifically regulated in FJ	1.08715	0.420776	Txnl4a	TXN4A_MOUSE Thioredoxin-like protein 4A OS=Mus musculus GN=Txnl4a PE=2 SV=1
GSMUA_Achr1T02100_001	Specifically regulated in FJ	0.580917	0.442981	At4g15970	Y4597_ARATH Uncharacterized protein At4g15970 OS=Arabidopsis thaliana GN=At4g15970 PE=2 SV=1
GSMUA_Achr1T03830_001	Specifically regulated in FJ	1.60554	2.77093	CYP704C1	C04C1_PINTA Cytochrome P450 704C1 OS=Pinus taeda GN=CYP704C1 PE=2 SV=1
GSMUA_Achr1T03850_001	Specifically regulated in FJ	0.551498	0.315608	NA	NA
GSMUA_Achr1T05010_001	Specifically regulated in FJ	1.68752	2.962	WRKY22	WRK22_ARATH WRKY transcription factor 22 OS=Arabidopsis thaliana GN=WRKY22 PE=2 SV=1
GSMUA_Achr1T06770_001	Specifically regulated in FJ	1.00463	0.39605	PHT4;4	PHT44_ORYSJ Probable anion transporter 4, chloroplastic OS=Oryza sativa subsp. japonica GN=PHT4;4 PE=2 SV=1
GSMUA_Achr1T06970_001	Specifically regulated in FJ	1.83461	2.17429	AAE6	AAE6_ARATH Probable acyl-activating enzyme 6 OS=Arabidopsis thaliana GN=AAE6 PE=2 SV=1
GSMUA_Achr1T07090_001	Specifically regulated in FJ	1.18075	2.29081	NA	NA
GSMUA_Achr1T07620_001	Specifically regulated in FJ	1.49318	2.90429	NA	NA
GSMUA_Achr1T07670_001	Specifically regulated in FJ	1.25835	2.0572	NA	NA
GSMUA_Achr1T08700_001	Specifically regulated in FJ	1.06666	2.06575	At4g27190	DRL27_ARATH Disease resistance protein At4g27190 OS=Arabidopsis thaliana GN=At4g27190 PE=2 SV=1
GSMUA_Achr1T09690_001	Specifically regulated in FJ	1.47406	2.38957	NA	NA
GSMUA_Achr1T10190_001	Specifically regulated in FJ	1.46136	2.39669	Lace1	LACE1_MOUSE Lactation elevated protein 1 OS=Mus musculus GN=Lace1 PE=2 SV=1
GSMUA_Achr1T10390_001	Specifically regulated in FJ	1.02271	2.89097	HAT14	HAT14_ARATH Homeobox-leucine zipper protein HAT14 OS=Arabidopsis thaliana GN=HAT14 PE=2 SV=3
GSMUA_Achr1T11820_001	Specifically regulated in FJ	0.687866	0.423931	ADG2	GLGL1_ARATH Glucose-1-phosphate adenylyltransferase large subunit 1, chloroplastic OS=Arabidopsis thaliana GN=ADG2 PE=1 SV=3
GSMUA_Achr1T14080_001	Specifically regulated in FJ	0.73085	0.393165	APS1	APS1_ARATH ATP sulfurylase 1, chloroplastic OS=Arabidopsis thaliana GN=APS1 PE=1 SV=1
GSMUA_Achr1T14330_001	Specifically regulated in FJ	1.13145	2.20833	NA	NA
GSMUA_Achr1T14340_001	Specifically regulated in FJ	1.50648	2.00894	NA	NA
GSMUA_Achr1T14370_001	Specifically regulated in FJ	1.44173	2.30097	BHLH13	BH013_ARATH Transcription factor bHLH13 OS=Arabidopsis thaliana GN=BHLH13 PE=2 SV=1
GSMUA_Achr1T16240_001	Specifically regulated in FJ	1.30382	2.18446	HSFB2B	HFB2B_ORYSJ Heat stress transcription factor B-2b OS=Oryza sativa subsp. japonica GN=HSFB2B PE=2 SV=1
GSMUA_Achr1T19790_001	Specifically regulated in FJ	1.93743	0.0486321	At1g62810	AMO_ARATH Primary amine oxidase OS=Arabidopsis thaliana GN=At1g62810 PE=2 SV=1
GSMUA_Achr1T20080_001	Specifically regulated in FJ	1.7905	2.01105	AMC1	MCA1_ARATH Metacaspase-1 OS=Arabidopsis thaliana GN=AMC1 PE=1 SV=1
GSMUA_Achr1T20720_001	Specifically regulated in FJ	1.07282	2.91171	PPC4	CAPP4_ARATH Phosphoenolpyruvate carboxylase 4 OS=Arabidopsis thaliana GN=PPC4 PE=2 SV=1
GSMUA_Achr1T21220_001	Specifically regulated in FJ	1.56653	3.82538	Rv2859c	Y2859_MYCTU Putative glutamine amidotransferase Rv2859c OS=Mycobacterium tuberculosis GN=Rv2859c PE=1 SV=1
GSMUA_Achr1T21680_001	Specifically regulated in FJ	1.62887	2.19457	PFK5	K6PF5_ARATH 6-phosphofructokinase 5, chloroplastic OS=Arabidopsis thaliana GN=PFK5 PE=1 SV=1
GSMUA_Achr1T21700_001	Specifically regulated in FJ	1.76759	2.13978	NA	NA
GSMUA_Achr1T23000_001	Specifically regulated in FJ	1.45518	3.60878	NA	NA
GSMUA_Achr1T23220_001	Specifically regulated in FJ	1.93345	5.99469	ARR2	ARR2_ARATH Two-component response regulator ARR2 OS=Arabidopsis thaliana GN=ARR2 PE=1 SV=1
GSMUA_Achr1T23600_001	Specifically regulated in FJ	1.77732	2.17063	At1g51550	FBK21_ARATH F-box/kelch-repeat protein At1g51550 OS=Arabidopsis thaliana GN=At1g51550 PE=2 SV=1
GSMUA_Achr1T24010_001	Specifically regulated in FJ	1.8766	2.50273	NA	NA
GSMUA_Achr1T24250_001	Specifically regulated in FJ	0.691126	2.2201	MJ1232	Y1232_METJA Uncharacterized protein MJ1232 OS=Methanocaldococcus jannaschii (strain ATCC 43067 / DSM 2661 / JAL-1 / JCM 10045 / NBRC 100440) GN=MJ1232 PE=4 SV=1
GSMUA_Achr1T24480_001	Specifically regulated in FJ	1.69526	2.16216	GRXC6	GRXC6_ORYSJ Glutaredoxin-C6 OS=Oryza sativa subsp. japonica GN=GRXC6 PE=1 SV=2
GSMUA_Achr1T24700_001	Specifically regulated in FJ	1.18058	2.62983	NA	NA
GSMUA_Achr1T25320_001	Specifically regulated in FJ	1.41049	2.19855	sec14	SEC14_SCHPO Sec14 cytosolic factor OS=Schizosaccharomyces pombe (strain 972 / ATCC 24843) GN=sec14 PE=2 SV=1
GSMUA_Achr1T25380_001	Specifically regulated in FJ	1.33899	2.09802	NA	NA
GSMUA_Achr1T26520_001	Specifically regulated in FJ	1.26981	3.99477	MYB308	MYB08_ANTMA Myb-related protein 308 OS=Antirrhinum majus GN=MYB308 PE=2 SV=1
GSMUA_Achr1T26750_001	Specifically regulated in FJ	0.882011	2.85361	ago61	AGO61_TETNG Uncharacterized glycosyltransferase AGO61 OS=Tetraodon nigroviridis GN=ago61 PE=2 SV=1
GSMUA_Achr1T27200_001	Specifically regulated in FJ	0.825902	2.00405	HSFA2C	HFA2C_ORYSJ Heat stress transcription factor A-2c OS=Oryza sativa subsp. japonica GN=HSFA2C PE=2 SV=2
GSMUA_Achr2T00900_001	Specifically regulated in FJ	1.15845	2.49831	PSYR1	PSYR1_ARATH Tyrosine-sulfated glycopeptide receptor 1 OS=Arabidopsis thaliana GN=PSYR1 PE=2 SV=1
GSMUA_Achr2T00980_001	Specifically regulated in FJ	1.44774	2.27216	LOG3	LOG3_ARATH Cytokinin riboside 5'-monophosphate phosphoribohydrolase LOG3 OS=Arabidopsis thaliana GN=LOG3 PE=1 SV=1
GSMUA_Achr2T03040_001	Specifically regulated in FJ	1.8986	2.29761	At5g41620	Y5162_ARATH Uncharacterized protein At5g41620 OS=Arabidopsis thaliana GN=At5g41620 PE=1 SV=2
GSMUA_Achr2T03220_001	Specifically regulated in FJ	0.835221	2.31833	At2g45300	AROA_ARATH 3-phosphoshikimate 1-carboxyvinyltransferase, chloroplastic OS=Arabidopsis thaliana GN=At2g45300 PE=2 SV=3
GSMUA_Achr2T03300_001	Specifically regulated in FJ	1.20232	2.11964	CPK29	CDPKT_ARATH Calcium-dependent protein kinase 29 OS=Arabidopsis thaliana GN=CPK29 PE=2 SV=2
GSMUA_Achr2T03790_001	Specifically regulated in FJ	0.512631	0.498004	TRX-X	TRXX_ORYSJ Thioredoxin X, chloroplastic OS=Oryza sativa subsp. japonica GN=TRX-X PE=2 SV=1
GSMUA_Achr2T03980_001	Specifically regulated in FJ	0.760309	3.41885	PIP1-2	PIP12_ORYSJ Probable aquaporin PIP1-2 OS=Oryza sativa subsp. japonica GN=PIP1-2 PE=2 SV=3
GSMUA_Achr2T04010_001	Specifically regulated in FJ	1.08621	2.12356	NAC078	NAC78_ARATH NAC domain-containing protein 78 OS=Arabidopsis thaliana GN=NAC078 PE=2 SV=2
GSMUA_Achr2T04510_001	Specifically regulated in FJ	1.4931	2.13593	MNS1	MNS1_ARATH Mannosyl-oligosaccharide 1,2-alpha-mannosidase MNS1 OS=Arabidopsis thaliana GN=MNS1 PE=1 SV=1
GSMUA_Achr2T06030_001	Specifically regulated in FJ	1.29105	2.02978	FMA	FAMA_ARATH Transcription factor FAMA OS=Arabidopsis thaliana GN=FMA PE=1 SV=1
GSMUA_Achr2T07300_001	Specifically regulated in FJ	1.57826	2.30494	EREBP1	ERF1_ORYSJ Ethylene-responsive transcription factor 1 OS=Oryza sativa subsp. japonica GN=EREBP1 PE=1 SV=1
GSMUA_Achr2T08390_001	Specifically regulated in FJ	1.67001	2.15281	CLPR1	CLPR1_ARATH ATP-dependent Clp protease proteolytic subunit-related protein 1, chloroplastic OS=Arabidopsis thaliana GN=CLPR1 PE=1 SV=1
GSMUA_Achr2T10240_001	Specifically regulated in FJ	1.52566	3.5754	NA	NA
GSMUA_Achr2T10260_001	Specifically regulated in FJ	1.30435	2.15617	NA	NA
GSMUA_Achr2T14320_001	Specifically regulated in FJ	1.9501	2.78537	NA	NA
GSMUA_Achr2T14950_001	Specifically regulated in FJ	1.1387	3.51469	CML45	CML45_ARATH Probable calcium-binding protein CML45 OS=Arabidopsis thaliana GN=CML45 PE=1 SV=1
GSMUA_Achr2T15360_001	Specifically regulated in FJ	0.693413	0.426567	NA	NA
GSMUA_Achr2T18160_001	Specifically regulated in FJ	1.33412	2.36292	NA	NA
GSMUA_Achr2T18430_001	Specifically regulated in FJ	1.79122	2.27342	LTI6B	LTI6B_ORYSJ Hydrophobic protein LTI6B OS=Oryza sativa subsp. japonica GN=LTI6B PE=2 SV=1
GSMUA_Achr2T19270_001	Specifically regulated in FJ	0.688367	0.486342	At5g41760	CSTR1_ARATH CMP-sialic acid transporter 1 OS=Arabidopsis thaliana GN=At5g41760 PE=2 SV=1
GSMUA_Achr2T19790_001	Specifically regulated in FJ	1.55094	2.29476	At1g26270	P4K2B_ARATH Probable phosphatidylinositol 4-kinase type 2-beta At1g26270 OS=Arabidopsis thaliana GN=At1g26270 PE=1 SV=1
GSMUA_Achr2T20050_001	Specifically regulated in FJ	0.669404	0.49464	IQD1	IQD1_ARATH Protein IQ-DOMAIN 1 OS=Arabidopsis thaliana GN=IQD1 PE=1 SV=1
GSMUA_Achr2T20660_001	Specifically regulated in FJ	1.64425	5.46806	NA	NA
GSMUA_Achr3T01190_001	Specifically regulated in FJ	1.47895	3.38185	NA	NA
GSMUA_Achr3T02950_001	Specifically regulated in FJ	0.837907	8.7841	SORBIDRAFT_03g046810	PER1_SORBI Cationic peroxidase SPC4 OS=Sorghum bicolor GN=SORBIDRAFT_03g046810 PE=1 SV=2
GSMUA_Achr3T03580_001	Specifically regulated in FJ	0.601127	0.448797	PER52	PER52_ARATH Peroxidase 52 OS=Arabidopsis thaliana GN=PER52 PE=2 SV=1
GSMUA_Achr3T04360_001	Specifically regulated in FJ	0.505096	0.263833	RAP2-13	RA213_ARATH Ethylene-responsive transcription factor RAP2-13 OS=Arabidopsis thaliana GN=RAP2-13 PE=1 SV=1
GSMUA_Achr3T07420_001	Specifically regulated in FJ	0.645438	0.337149	NA	NA
GSMUA_Achr3T07470_001	Specifically regulated in FJ	1.24155	2.80844	NA	NA
GSMUA_Achr3T08510_001	Specifically regulated in FJ	1.16897	2.21681	CYP734A6	C7346_ORYSJ Cytochrome P450 734A6 OS=Oryza sativa subsp. japonica GN=CYP734A6 PE=2 SV=1
GSMUA_Achr3T08520_001	Specifically regulated in FJ	1.20688	2.28531	CYP734A6	C7346_ORYSJ Cytochrome P450 734A6 OS=Oryza sativa subsp. japonica GN=CYP734A6 PE=2 SV=1
GSMUA_Achr3T09180_001	Specifically regulated in FJ	0.877809	2.00789	NA	NA
GSMUA_Achr3T09340_001	Specifically regulated in FJ	0.827252	2.64429	CIPK32	CIPKW_ORYSJ CBL-interacting protein kinase 32 OS=Oryza sativa subsp. japonica GN=CIPK32 PE=2 SV=2
GSMUA_Achr3T12510_001	Specifically regulated in FJ	1.82534	2.50085	NA	NA
GSMUA_Achr3T12540_001	Specifically regulated in FJ	1.7988	3.18318	NA	NA
GSMUA_Achr3T12750_001	Specifically regulated in FJ	1.36867	4.62874	BOR2	BOR2_ARATH Probable boron transporter 2 OS=Arabidopsis thaliana GN=BOR2 PE=2 SV=1
GSMUA_Achr3T13270_001	Specifically regulated in FJ	1.73976	2.17937	At4g32130	Y4213_ARATH UPF0480 protein At4g32130 OS=Arabidopsis thaliana GN=At4g32130 PE=1 SV=1
GSMUA_Achr3T14520_001	Specifically regulated in FJ	1.81595	2.65796	slr1101	Y1101_SYNY3 Universal stress protein Slr1101 OS=Synechocystis sp. (strain PCC 6803 / Kazusa) GN=slr1101 PE=3 SV=1
GSMUA_Achr3T16100_001	Specifically regulated in FJ	1.48846	2.1818	CLC-B	CLCB_ARATH Chloride channel protein CLC-b OS=Arabidopsis thaliana GN=CLC-B PE=1 SV=1
GSMUA_Achr3T16580_001	Specifically regulated in FJ	1.37613	2.16816	NA	NA
GSMUA_Achr3T17410_001	Specifically regulated in FJ	0.630907	2.39551	At2g41820	Y2182_ARATH Leucine-rich repeat receptor-like tyrosine-protein kinase At2g41820 OS=Arabidopsis thaliana GN=At2g41820 PE=1 SV=1
GSMUA_Achr3T17810_001	Specifically regulated in FJ	1.10658	2.32586	CYP71A1	C71A1_PERAE Cytochrome P450 71A1 OS=Persea americana GN=CYP71A1 PE=1 SV=2
GSMUA_Achr3T19350_001	Specifically regulated in FJ	1.42794	2.29209	At2g19490	RECA3_ARATH DNA repair protein recA homolog 3, mitochondrial OS=Arabidopsis thaliana GN=At2g19490 PE=2 SV=2
GSMUA_Achr3T20460_001	Specifically regulated in FJ	1.34618	2.02387	NA	NA
GSMUA_Achr3T20800_001	Specifically regulated in FJ	0.567643	2.20963	BHLH36	BH036_ARATH Transcription factor bHLH36 OS=Arabidopsis thaliana GN=BHLH36 PE=2 SV=1
GSMUA_Achr3T22060_001	Specifically regulated in FJ	1.76254	2.10206	CYP71A1	C71A1_PERAE Cytochrome P450 71A1 OS=Persea americana GN=CYP71A1 PE=1 SV=2
GSMUA_Achr3T22180_001	Specifically regulated in FJ	1.84574	2.57966	Cmbl	CMBL_MOUSE Carboxymethylenebutenolidase homolog OS=Mus musculus GN=Cmbl PE=2 SV=1
GSMUA_Achr3T22730_001	Specifically regulated in FJ	1.15982	3.28778	SAP4	SAP4_ARATH Zinc finger A20 and AN1 domain-containing stress-associated protein 4 OS=Arabidopsis thaliana GN=SAP4 PE=1 SV=1
GSMUA_Achr3T22990_001	Specifically regulated in FJ	1.33174	2.41033	At1g11330	Y1133_ARATH G-type lectin S-receptor-like serine/threonine-protein kinase At1g11330 OS=Arabidopsis thaliana GN=At1g11330 PE=1 SV=3
GSMUA_Achr3T24070_001	Specifically regulated in FJ	1.46337	11.1496	NA	NA
GSMUA_Achr3T24670_001	Specifically regulated in FJ	1.15907	2.14305	Os03g0108600	RH50_ORYSJ DEAD-box ATP-dependent RNA helicase 50 OS=Oryza sativa subsp. japonica GN=Os03g0108600 PE=2 SV=2
GSMUA_Achr3T24730_001	Specifically regulated in FJ	1.36349	2.83529	NA	NA
GSMUA_Achr3T25080_001	Specifically regulated in FJ	0.799638	3.28708	WRKY41	WRK41_ARATH Probable WRKY transcription factor 41 OS=Arabidopsis thaliana GN=WRKY41 PE=2 SV=2
GSMUA_Achr3T25120_001	Specifically regulated in FJ	1.41579	2.11456	NA	NA
GSMUA_Achr3T25130_001	Specifically regulated in FJ	1.69297	2.34345	NA	NA
GSMUA_Achr3T25690_001	Specifically regulated in FJ	1.09489	2.01689	CYP74A	CP74_LINUS Allene oxide synthase, chloroplastic OS=Linum usitatissimum GN=CYP74A PE=1 SV=1
GSMUA_Achr3T25710_001	Specifically regulated in FJ	1.70614	2.35551	ispH	ISPH_CYAP4 4-hydroxy-3-methylbut-2-enyl diphosphate reductase OS=Cyanothece sp. (strain PCC 7425 / ATCC 29141) GN=ispH PE=3 SV=1
GSMUA_Achr3T25890_001	Specifically regulated in FJ	0.905002	5.82086	NA	NA
GSMUA_Achr3T26620_001	Specifically regulated in FJ	1.65845	2.50185	CRK2	CRK2_ARATH Cysteine-rich receptor-like protein kinase 2 OS=Arabidopsis thaliana GN=CRK2 PE=2 SV=1
GSMUA_Achr3T26690_001	Specifically regulated in FJ	1.24194	2.05256	NA	NA
GSMUA_Achr3T29080_001	Specifically regulated in FJ	0.930109	2.05153	DTXL5	MATE9_ARATH MATE efflux family protein 9 OS=Arabidopsis thaliana GN=DTXL5 PE=2 SV=1
GSMUA_Achr3T29320_001	Specifically regulated in FJ	1.99725	3.80446	BHLH92	BH092_ARATH Transcription factor bHLH92 OS=Arabidopsis thaliana GN=BHLH92 PE=2 SV=1
GSMUA_Achr3T29330_001	Specifically regulated in FJ	1.82813	2.12968	CRS1	CRS1_MAIZE Chloroplastic group IIA intron splicing facilitator CRS1, chloroplastic OS=Zea mays GN=CRS1 PE=1 SV=1
GSMUA_Achr3T30580_001	Specifically regulated in FJ	1.21304	2.0696	nol6	NOL6_XENLA Nucleolar protein 6 OS=Xenopus laevis GN=nol6 PE=2 SV=2
GSMUA_Achr3T30980_001	Specifically regulated in FJ	1.82357	3.0914	TSJT1	TSJT1_TOBAC Stem-specific protein TSJT1 OS=Nicotiana tabacum GN=TSJT1 PE=2 SV=1
GSMUA_Achr3T31300_001	Specifically regulated in FJ	1.58661	2.13476	CYP72A1	C72A1_CATRO Secologanin synthase OS=Catharanthus roseus GN=CYP72A1 PE=2 SV=1
GSMUA_Achr4T00490_001	Specifically regulated in FJ	1.72389	2.02846	Set	SET_RAT Protein SET OS=Rattus norvegicus GN=Set PE=1 SV=2
GSMUA_Achr4T00670_001	Specifically regulated in FJ	0.564015	0.387204	FAD2-2	FD6E2_SOYBN Omega-6 fatty acid desaturase, endoplasmic reticulum isozyme 2 OS=Glycine max GN=FAD2-2 PE=2 SV=1
GSMUA_Achr4T02270_001	Specifically regulated in FJ	1.36718	2.6842	NA	NA
GSMUA_Achr4T02600_001	Specifically regulated in FJ	1.89392	4.56422	NA	NA
GSMUA_Achr4T02810_001	Specifically regulated in FJ	1.63496	7.09294	CYP72A1	C72A1_CATRO Secologanin synthase OS=Catharanthus roseus GN=CYP72A1 PE=2 SV=1
GSMUA_Achr4T02840_001	Specifically regulated in FJ	1.14459	2.16252	CYP72A1	C72A1_CATRO Secologanin synthase OS=Catharanthus roseus GN=CYP72A1 PE=2 SV=1
GSMUA_Achr4T02850_001	Specifically regulated in FJ	0.683471	2.1248	CYP72A1	C72A1_CATRO Secologanin synthase OS=Catharanthus roseus GN=CYP72A1 PE=2 SV=1
GSMUA_Achr4T03130_001	Specifically regulated in FJ	0.914852	2.17633	NA	NA
GSMUA_Achr4T04970_001	Specifically regulated in FJ	0.694577	2.58294	PRR95	PRR95_ORYSJ Two-component response regulator-like PRR95 OS=Oryza sativa subsp. japonica GN=PRR95 PE=2 SV=1
GSMUA_Achr4T05470_001	Specifically regulated in FJ	1.48861	2.22006	ilvD	ILVD_RHOBA Dihydroxy-acid dehydratase OS=Rhodopirellula baltica (strain SH1) GN=ilvD PE=3 SV=2
GSMUA_Achr4T05960_001	Specifically regulated in FJ	0.718583	3.94046	NA	NA
GSMUA_Achr4T06260_001	Specifically regulated in FJ	1.05082	4.13264	NA	NA
GSMUA_Achr4T06990_001	Specifically regulated in FJ	1.19233	2.57147	PUB4	PUB4_ARATH U-box domain-containing protein 4 OS=Arabidopsis thaliana GN=PUB4 PE=1 SV=3
GSMUA_Achr4T07280_001	Specifically regulated in FJ	1.91881	3.66234	RBP31	ROC3_ARATH 31 kDa ribonucleoprotein, chloroplastic OS=Arabidopsis thaliana GN=RBP31 PE=1 SV=1
GSMUA_Achr4T07700_001	Specifically regulated in FJ	1.26564	3.39901	NA	NA
GSMUA_Achr4T08040_001	Specifically regulated in FJ	0.69859	0.420571	NA	NA
GSMUA_Achr4T09100_001	Specifically regulated in FJ	1.1039	2.11176	NA	NA
GSMUA_Achr4T09410_001	Specifically regulated in FJ	1.72091	2.03571	ERG1	ERG1_ORYSJ Elicitor-responsive protein 1 OS=Oryza sativa subsp. japonica GN=ERG1 PE=2 SV=1
GSMUA_Achr4T09620_001	Specifically regulated in FJ	0.506518	0.324893	At5g01020	Y5102_ARATH Serine/threonine-protein kinase At5g01020 OS=Arabidopsis thaliana GN=At5g01020 PE=1 SV=1
GSMUA_Achr4T09980_001	Specifically regulated in FJ	1.3362	2.48855	ABCB19	AB19B_ARATH ABC transporter B family member 19 OS=Arabidopsis thaliana GN=ABCB19 PE=1 SV=1
GSMUA_Achr4T10170_001	Specifically regulated in FJ	1.60092	2.07309	DHAPRD	GPDA_ARATH Glycerol-3-phosphate dehydrogenase [NAD(+)], chloroplastic OS=Arabidopsis thaliana GN=DHAPRD PE=2 SV=1
GSMUA_Achr4T10410_001	Specifically regulated in FJ	1.19918	2.5054	RhGT1	ANGLT_ROSHC Anthocyanidin 5,3-O-glucosyltransferase OS=Rosa hybrid cultivar GN=RhGT1 PE=2 SV=1
GSMUA_Achr4T10730_001	Specifically regulated in FJ	1.76569	2.27892	RPL10AA	R10A1_ARATH 60S ribosomal protein L10a-1 OS=Arabidopsis thaliana GN=RPL10AA PE=2 SV=1
GSMUA_Achr4T11050_001	Specifically regulated in FJ	1.46694	2.09909	PAT1	PAT1_ARATH Scarecrow-like transcription factor PAT1 OS=Arabidopsis thaliana GN=PAT1 PE=2 SV=1
GSMUA_Achr4T11740_001	Specifically regulated in FJ	1.44808	2.06711	nadC	NADC_RHORU Probable nicotinate-nucleotide pyrophosphorylase [carboxylating] OS=Rhodospirillum rubrum GN=nadC PE=3 SV=1
GSMUA_Achr4T12240_001	Specifically regulated in FJ	1.7943	2.24373	PYR6	UMPK_ARATH UMP/CMP kinase OS=Arabidopsis thaliana GN=PYR6 PE=1 SV=1
GSMUA_Achr4T13080_001	Specifically regulated in FJ	1.29398	2.09536	CSLE6	CSLE6_ORYSJ Cellulose synthase-like protein E6 OS=Oryza sativa subsp. japonica GN=CSLE6 PE=2 SV=1
GSMUA_Achr4T15570_001	Specifically regulated in FJ	1.70451	3.71937	NA	NA
GSMUA_Achr4T16050_001	Specifically regulated in FJ	0.874541	2.11984	SPL2	SPL2_ORYSJ Squamosa promoter-binding-like protein 2 OS=Oryza sativa subsp. japonica GN=SPL2 PE=2 SV=2
GSMUA_Achr4T16090_001	Specifically regulated in FJ	1.10346	2.04162	SBP1	SEBP1_ARATH Selenium-binding protein 1 OS=Arabidopsis thaliana GN=SBP1 PE=1 SV=1
GSMUA_Achr4T16240_001	Specifically regulated in FJ	1.37895	3.00849	kpna1	IMA1_XENLA Importin subunit alpha-1 OS=Xenopus laevis GN=kpna1 PE=1 SV=2
GSMUA_Achr4T16330_001	Specifically regulated in FJ	1.66108	2.0799	PUR1	PUR1_VIGAC Amidophosphoribosyltransferase, chloroplastic (Fragment) OS=Vigna aconitifolia GN=PUR1 PE=2 SV=1
GSMUA_Achr4T16380_001	Specifically regulated in FJ	1.03663	2.66903	20ox2	GAOX2_ORYSJ Gibberellin 20 oxidase 2 OS=Oryza sativa subsp. japonica GN=20ox2 PE=1 SV=1
GSMUA_Achr4T17300_001	Specifically regulated in FJ	1.88944	2.33671	NA	NA
GSMUA_Achr4T17460_001	Specifically regulated in FJ	1.59046	2.00303	PPIP5K1	VIP1_HUMAN Inositol hexakisphosphate and diphosphoinositol-pentakisphosphate kinase 1 OS=Homo sapiens GN=PPIP5K1 PE=1 SV=1
GSMUA_Achr4T18220_001	Specifically regulated in FJ	1.44745	2.03989	Esyt2	ESYT2_MOUSE Extended synaptotagmin-2 OS=Mus musculus GN=Esyt2 PE=1 SV=1
GSMUA_Achr4T19260_001	Specifically regulated in FJ	1.87484	2.07161	CIT	CISY_CITMA Citrate synthase, mitochondrial OS=Citrus maxima GN=CIT PE=2 SV=1
GSMUA_Achr4T19380_001	Specifically regulated in FJ	1.9578	2.18512	MAP65-1	MA651_ARATH 65-kDa microtubule-associated protein 1 OS=Arabidopsis thaliana GN=MAP65-1 PE=1 SV=1
GSMUA_Achr4T20600_001	Specifically regulated in FJ	1.95738	2.24185	WRKY11	WRK11_ARATH Probable WRKY transcription factor 11 OS=Arabidopsis thaliana GN=WRKY11 PE=2 SV=2
GSMUA_Achr4T23090_001	Specifically regulated in FJ	1.02088	2.23507	XYLB	XYLB_BOVIN Xylulose kinase OS=Bos taurus GN=XYLB PE=2 SV=1
GSMUA_Achr4T23210_001	Specifically regulated in FJ	0.84601	2.34684	ARR18	ARR18_ARATH Two-component response regulator ARR18 OS=Arabidopsis thaliana GN=ARR18 PE=2 SV=2
GSMUA_Achr4T23260_001	Specifically regulated in FJ	1.27854	2.51271	NA	NA
GSMUA_Achr4T24020_001	Specifically regulated in FJ	0.933606	2.14554	spg1	SPG1_SCHPO Septum-promoting GTP-binding protein 1 OS=Schizosaccharomyces pombe (strain 972 / ATCC 24843) GN=spg1 PE=1 SV=1
GSMUA_Achr4T24070_001	Specifically regulated in FJ	1.29417	2.02856	brix1	BRX1_XENLA Ribosome biogenesis protein BRX1 homolog OS=Xenopus laevis GN=brix1 PE=2 SV=1
GSMUA_Achr4T26450_001	Specifically regulated in FJ	1.90283	8.06607	CAD1	CADH1_ORYSJ Probable cinnamyl alcohol dehydrogenase 1 OS=Oryza sativa subsp. japonica GN=CAD1 PE=2 SV=1
GSMUA_Achr4T27010_001	Specifically regulated in FJ	1.01624	0.151772	NA	NA
GSMUA_Achr4T27120_001	Specifically regulated in FJ	1.93786	3.13378	LCBK1	LCBK1_ARATH Sphingoid long-chain bases kinase 1 OS=Arabidopsis thaliana GN=LCBK1 PE=1 SV=1
GSMUA_Achr4T27150_001	Specifically regulated in FJ	1.80266	3.22261	NA	NA
GSMUA_Achr4T27580_001	Specifically regulated in FJ	1.96546	2.00749	DAG	DAG_ANTMA DAG protein, chloroplastic OS=Antirrhinum majus GN=DAG PE=2 SV=1
GSMUA_Achr4T27830_001	Specifically regulated in FJ	0.646534	2.38864	ALF5	ALF5_ARATH MATE efflux family protein ALF5 OS=Arabidopsis thaliana GN=ALF5 PE=2 SV=1
GSMUA_Achr4T28140_001	Specifically regulated in FJ	1.90587	2.56801	NA	NA
GSMUA_Achr4T28160_001	Specifically regulated in FJ	1.17828	2.54253	AKHSDH1	AKH1_MAIZE Bifunctional aspartokinase/homoserine dehydrogenase 1, chloroplastic OS=Zea mays GN=AKHSDH1 PE=2 SV=1
GSMUA_Achr4T30290_001	Specifically regulated in FJ	0.514233	0.270307	At5g47070	Y5707_ARATH Probable receptor-like protein kinase At5g47070 OS=Arabidopsis thaliana GN=At5g47070 PE=1 SV=1
GSMUA_Achr4T32450_001	Specifically regulated in FJ	1.79255	2.06378	NA	NA
GSMUA_Achr4T32990_001	Specifically regulated in FJ	1.43994	2.17948	OPT3	OPT3_ARATH Oligopeptide transporter 3 OS=Arabidopsis thaliana GN=OPT3 PE=2 SV=3
GSMUA_Achr4T33640_001	Specifically regulated in FJ	1.29636	2.03522	SD18	SD18_ARATH Receptor-like serine/threonine-protein kinase SD1-8 OS=Arabidopsis thaliana GN=SD18 PE=1 SV=1
GSMUA_Achr5T01720_001	Specifically regulated in FJ	1.4417	3.9503	NA	NA
GSMUA_Achr5T02170_001	Specifically regulated in FJ	0.918745	3.93658	NAC042	NAC42_ARATH NAC domain-containing protein 42 OS=Arabidopsis thaliana GN=NAC042 PE=2 SV=1
GSMUA_Achr5T02510_001	Specifically regulated in FJ	1.47539	2.14744	INT2	INT2_ARATH Probable inositol transporter 2 OS=Arabidopsis thaliana GN=INT2 PE=2 SV=1
GSMUA_Achr5T02540_001	Specifically regulated in FJ	1.18769	2.53726	At1g30200	FB19_ARATH F-box protein At1g30200 OS=Arabidopsis thaliana GN=At1g30200 PE=2 SV=1
[truncated: 403 more rows]

## Sheet: Table S5
Supplemental Table S5. Go enrichment analysis of osmotic tolerance genes.
[truncated: 85 more rows]

[truncated: 8 more sheets: Table S6, Table S7, Table S8, Table S9, Table S10, Table S11, Table S12, Table S13]
